# Supplementary material for: Differences in the genome, methylome, and transcriptome do not differentiate isolates of Streptococcus equi subsp. equi from horses with acute clinical signs from isolates of inapparent carriers
Source: PLoS One. 2021 Jun 14;16(6):e0252804. doi: 10.1371/journal.pone.0252804 (PMC8202921; doi:10.1371/journal.pone.0252804)
Supplement: S1 Table — (XLSX) [file pone.0252804.s003.xlsx]

## Sheet: Sheet1
S1 Table. Findings of guttural pouch endoscopy of inapparent carrier horses from Sweden (n = 8) and Pennsylvania (n = 11).
Genome ID	Location	Status	Guttural Pouch Findings
470_003	Sweden	Carrier	No empyema or chondroids
470_007	Sweden	Carrier	No empyema or chondroids
470_008	Sweden	Carrier	No empyema or chondroids
489_005	Sweden	Carrier	No empyema or chondroids
489_006	Sweden	Carrier	No empyema or chondroids
489_007	Sweden	Carrier	Right pouch: Moderate amount of mucus; Left pouch: Clear
489_009	Sweden	Carrier	No empyema or chondroids
489_010	Sweden	Carrier	3 chondroids in 1 pouch
20-080	Pennsylvania	Carrier	Right pouch: Small amount of purulent material; Left pouch: Clear
20-081	Pennsylvania	Carrier	Small strands of mucus
20-082	Pennsylvania	Carrier	Right pouch: 1 small chondriod and large strands of mucus; Left pouch: Large strands of mucus
20-083	Pennsylvania	Carrier	Bilateral empyema
20-084	Pennsylvania	Carrier	Bilateral empyema
20-085	Pennsylvania	Carrier	Unknown
20-086	Pennsylvania	Carrier	Unknown
20-087	Pennsylvania	Carrier	Unknown
20-088	Pennsylvania	Carrier	Unknown
20-089	Pennsylvania	Carrier	Unknown
20-090	Pennsylvania	Carrier	Unknown
