# Supplementary material for: Differences in the genome, methylome, and transcriptome do not differentiate isolates of Streptococcus equi subsp. equi from horses with acute clinical signs from isolates of inapparent carriers
Source: PLoS One. 2021 Jun 14;16(6):e0252804. doi: 10.1371/journal.pone.0252804 (PMC8202921; doi:10.1371/journal.pone.0252804)
Supplement: S2 Table — (XLSX) [file pone.0252804.s004.xlsx]

## Sheet: Sheet1
S2 Table. Genome accession numbers for SEE isolates from Sweden and Pennsylvania.
Genome ID	Location	Status	# of Contigs	BioProject	Genome Accession	BioSample Accession	GEO Accession
470_001	Sweden	Acute	1	PRJNA704656	CP071148	SAMN18051970	NA
470_002	Sweden	Acute	2	PRJNA704656	JAFKDV000000000	SAMN18051971	NA
470_003	Sweden	Carrier	1	PRJNA704656	CP071147	SAMN18051972	NA
470_006	Sweden	Acute	1	PRJNA704656	CP071146	SAMN18051973	NA
470_007	Sweden	Carrier	1	PRJNA704656	CP071145	SAMN18051974	NA
470_008	Sweden	Carrier	1	PRJNA704656	CP071144	SAMN18051975	NA
489_002	Sweden	Acute	1	PRJNA704656	CP071143	SAMN18051976	NA
489_003	Sweden	Acute	4	PRJNA704656	JAFJVL000000000	SAMN18051977	NA
489_004	Sweden	Acute	1	PRJNA704656	CP071142	SAMN18051978	NA
489_005	Sweden	Carrier	1	PRJNA704656	CP071141	SAMN18051979	NA
489_006	Sweden	Carrier	2	PRJNA704656	JAFKDW000000000	SAMN18051980	NA
489_007	Sweden	Carrier	4	PRJNA704656	JAFJVK000000000	SAMN18051981	NA
489_009	Sweden	Carrier	2	PRJNA704656	JAFKDX000000000	SAMN18051982	NA
489_010	Sweden	Carrier	1	PRJNA704656	CP071140	SAMN18051983	NA
20-080	Pennsylvania	Carrier	11	PRJNA704656	JAFJVJ000000000	SAMN18051984	GSM5114072
20-081	Pennsylvania	Carrier	4	PRJNA704656	JAFJVI000000000	SAMN18051985	GSM5114073
20-082	Pennsylvania	Carrier	4	PRJNA704656	JAFJVH000000000	SAMN18051986	GSM5114074
20-083	Pennsylvania	Carrier	4	PRJNA704656	JAFJVG000000000	SAMN18051987	GSM5114075
20-084	Pennsylvania	Carrier	3	PRJNA704656	JAFJVF000000000	SAMN18051988	GSM5114076
20-085	Pennsylvania	Carrier	2	PRJNA704656	JAFKDY000000000	SAMN18051989	GSM5114077
20-086	Pennsylvania	Carrier	4	PRJNA704656	JAFJVE000000000	SAMN18051990	GSM5114078
20-087	Pennsylvania	Carrier	5	PRJNA704656	JAFJVD000000000	SAMN18051991	GSM5114079
20-088	Pennsylvania	Carrier	3	PRJNA704656	JAFJVC000000000	SAMN18051992	GSM5114080
20-089	Pennsylvania	Carrier	5	PRJNA704656	JAFJVB000000000	SAMN18051993	GSM5114081
20-090	Pennsylvania	Carrier	5	PRJNA704656	JAFJVA000000000	SAMN18051994	GSM5114082
20-091	Pennsylvania	Acute	2	PRJNA704656	JAFKDZ000000000	SAMN18051995	GSM5114083
20-092	Pennsylvania	Acute	3	PRJNA704656	JAFJUZ000000000	SAMN18051996	GSM5114084
20-093	Pennsylvania	Acute	5	PRJNA704656	JAFJUY000000000	SAMN18051997	GSM5114085
20-094	Pennsylvania	Acute	9	PRJNA704656	JAFJUX000000000	SAMN18051998	GSM5114086
20-095	Pennsylvania	Acute	2	PRJNA704656	JAFKEA000000000	SAMN18051999	GSM5114087
20-096	Pennsylvania	Acute	6	PRJNA704656	JAFJUW000000000	SAMN18052000	GSM5114088
20-097	Pennsylvania	Acute	11	PRJNA704656	JAFJUV000000000	SAMN18052001	GSM5114089
20-098	Pennsylvania	Acute	6	PRJNA704656	JAFJUU000000000	SAMN18052002	GSM5114090
20-099	Pennsylvania	Acute	6	PRJNA704656	JAFJUT000000000	SAMN18052003	GSM5114091
20-100	Pennsylvania	Acute	4	PRJNA704656	JAFJUS000000000	SAMN18052004	GSM5114092
