# Supplementary material for: Differences in the genome, methylome, and transcriptome do not differentiate isolates of Streptococcus equi subsp. equi from horses with acute clinical signs from isolates of inapparent carriers
Source: PLoS One. 2021 Jun 14;16(6):e0252804. doi: 10.1371/journal.pone.0252804 (PMC8202921; doi:10.1371/journal.pone.0252804)
Supplement: S3 Table — (XLSX) [file pone.0252804.s005.xlsx]

## Sheet: Sheet1
S3 Table. Annotation and bin location for the accessory genome elements for the SEE isolates from Sweden.
Bin ID	Genome	Percentage	Annotation
bin1	470_001_01461	1	Oxaloacetate decarboxylase alpha chain (EC 4.1.1.3)
bin1	470_001_01462	1	Citrate lyase holo-[acyl-carrier-protein synthase (EC 2.7.7.61)
bin1	470_001_01463	1	Citrate lyase alpha chain (EC 4.1.3.6)
bin1	470_001_01464	1	Citrate lyase beta chain (EC 4.1.3.6)
bin1	470_001_01465	1	Citrate lyase gamma chain, acyl carrier protein
bin1	470_001_01466	1	FIG01114213: hypothetical protein
bin1	470_001_01467	1	Oxaloacetate decarboxylase beta chain (EC 4.1.1.3)
bin1	470_001_01468	1	Biotin carboxyl carrier protein of oxaloacetate decarboxylase; Biotin carboxyl carrier protein
bin1	470_001_01469	1	FIG01114846: hypothetical protein
bin1	470_001_01470	1	hypothetical protein
bin1	470_001_01471	1	Citrate/H+ symporter of CitMHS family
bin1	470_001_01472	1	Transcriptional regulator, GntR family
bin1	470_001_01473	1	Triphosphoribosyl-dephospho-CoA synthase (EC 2.4.2.52)
bin1	470_001_01474	1	Putative membrane-spanning protein
bin1	470_001_01475	1	Putative membrane-spanning protein
bin1	470_001_01476	1	[Citrate [pro-3S-lyase ligase (EC 6.2.1.22)
bin2	489_007_00001	1	photosystem I subunit II (PsaD)
bin2	489_007_00002	1	hypothetical protein
bin2	489_007_00003	1	hypothetical protein
bin2	489_007_00004	1	hypothetical protein
bin2	489_007_00005	1	hypothetical protein
bin2	489_007_00006	1	hypothetical protein
bin2	489_007_00007	1	hypothetical protein
bin2	489_007_00008	1	hypothetical protein
bin2	489_007_00009	1	hypothetical protein
bin2	489_007_00010	1	hypothetical protein
bin2	489_007_00011	1	hypothetical protein
bin2	489_007_00012	1	hypothetical protein
bin2	489_007_00013	1	hypothetical protein
bin2	489_007_00014	1	hypothetical protein
bin2	489_007_00015	1	hypothetical protein
bin2	489_007_00016	1	hypothetical protein
bin2	489_007_00017	1	hypothetical protein
bin2	489_007_00018	1	hypothetical protein
bin2	489_007_00019	1	hypothetical protein
bin2	489_007_00020	1	hypothetical protein
bin2	489_007_00021	1	hypothetical protein
bin2	489_007_00022	1	hypothetical protein
bin2	489_007_00023	1	hypothetical protein
bin2	489_007_00024	1	photosystem I subunit II (PsaD)
bin2	489_007_00025	1	hypothetical protein
bin2	489_007_00026	1	hypothetical protein
bin2	489_007_00027	1	hypothetical protein
bin2	489_007_00028	1	hypothetical protein
bin2	489_007_00029	1	hypothetical protein
bin2	489_007_00030	1	hypothetical protein
bin2	489_007_00031	1	hypothetical protein
bin2	489_007_00032	1	hypothetical protein
bin3	489_007_00056	1	hypothetical protein
bin3	489_007_00057	1	hypothetical protein
bin3	489_007_00058	1	hypothetical protein
bin3	489_007_00059	1	hypothetical protein
bin3	489_007_00060	1	hypothetical protein
bin3	489_007_00061	1	hypothetical protein
bin3	489_007_00062	1	hypothetical protein
