# Supplementary material for: Differences in the genome, methylome, and transcriptome do not differentiate isolates of Streptococcus equi subsp. equi from horses with acute clinical signs from isolates of inapparent carriers
Source: PLoS One. 2021 Jun 14;16(6):e0252804. doi: 10.1371/journal.pone.0252804 (PMC8202921; doi:10.1371/journal.pone.0252804)
Supplement: S4 Table — (XLSX) [file pone.0252804.s006.xlsx]

## Sheet: Sheet1
S4 Table. Annotation and bin location for the accessory genome elements for the SEE isolates from Pennsylvania.
Bin ID	Genome	Percent	Annotation
bin1_se00001	SEE_20-080_01432	1	Iron-sulfur cluster assembly protein SufB
bin1_se00001	SEE_20-080_01433	1	Putative iron-sulfur cluster assembly scaffold protein for SUF system, SufE2
bin1_se00001	SEE_20-080_01434	1	Cysteine desulfurase (EC 2.8.1.7) => SufS
bin1_se00001	SEE_20-080_01435	1	Iron-sulfur cluster assembly protein SufD
bin1_se00001	SEE_20-080_01436	1	Iron-sulfur cluster assembly ATPase protein SufC
bin1_se00001	SEE_20-080_01437	1	Undecaprenyl-phosphate alpha-N-acetylglucosaminyl 1-phosphate transferase (EC 2.7.8.33)
bin1_se00001	SEE_20-080_01438	1	ClpCP protease substrate adapter protein MecA
bin1_se00001	SEE_20-080_01439	1	Undecaprenyl-diphosphatase (EC 3.6.1.27)
bin1_se00001	SEE_20-080_01440	1	ABC transporter, substrate-binding protein (cluster 3, basic aa/glutamine/opines) / ABC transporter, permease protein (cluster 3, basic aa/glutamine/opines)
bin1_se00001	SEE_20-080_01441	1	ABC transporter, ATP-binding protein (cluster 3, basic aa/glutamine/opines)
bin1_se00001	SEE_20-080_01442	1	Uncharacterized protein EF_3205
bin1_se00001	SEE_20-080_01443	1	Protein QmcA (possibly involved in integral membrane quality control)
bin1_se00001	SEE_20-080_01444	1	Dihydroxyacetone kinase-like protein, phosphatase domain / Dihydroxyacetone kinase-like protein, kinase domain
bin1_se00001	SEE_20-080_01445	1	FIG001802: Putative alkaline-shock protein
bin1_se00001	SEE_20-080_01446	1	LSU ribosomal protein L28p @ LSU ribosomal protein L28p, zinc-independent
bin1_se00001	SEE_20-080_01447	1	hypothetical protein
bin1_se00001	SEE_20-080_01448	1	FIG01119612: hypothetical protein
bin1_se00001	SEE_20-080_01449	1	hypothetical protein
bin1_se00001	SEE_20-080_01450	1	Fructose-bisphosphate aldolase class II (EC 4.1.2.13)
bin1_se00001	SEE_20-080_01452	1	Hydrolase, alpha/beta fold family
bin1_se00001	SEE_20-080_01453	1	hypothetical protein
bin1_se00001	SEE_20-080_01454	1	hypothetical protein
bin1_se00001	SEE_20-080_01455	1	CTP synthase (EC 6.3.4.2)
bin1_se00001	SEE_20-080_01456	1	DNA-directed RNA polymerase delta subunit (EC 2.7.7.6)
bin1_se00001	SEE_20-080_01457	1	Cell division trigger factor (EC 5.2.1.8)
bin1_se00001	SEE_20-080_01458	1	Alpha-amylase (EC 3.2.1.1)
bin10_se00001	SEE_20-084_01853	1	Phage protein
bin10_se00001	SEE_20-084_01854	1	Phage protein
bin10_se00001	SEE_20-084_01855	1	hypothetical protein
bin10_se00001	SEE_20-084_01856	1	hypothetical phage protein
bin10_se00001	SEE_20-084_01857	1	FIG01114465: hypothetical protein
bin10_se00001	SEE_20-084_01858	1	FIG01115915: hypothetical protein
bin10_se00001	SEE_20-084_01859	1	FIG01117510: hypothetical protein
bin10_se00001	SEE_20-084_01860	1	Phage essential recombination function protein, Erf
bin11_se00001	SEE_20-090_00572	1	Streptococcal pyrogenic exotoxin C (SpeC); _Toximoron (Superantigen)
bin11_se00001	SEE_20-090_00573	1	hypothetical protein
bin11_se00001	SEE_20-090_00574	1	hypothetical protein
bin11_se00001	SEE_20-090_00575	1	Phage lysin, N-acetylmuramoyl-L-alanine amidase (EC 3.5.1.28)
bin12_se00001	SEE_20-095_00376	0.9847	Phage protein
bin12_se00002	SEE_20-095_00377	0.9866	Glycerophosphoryl diester phosphodiesterase (EC 3.1.4.46), phage variant
bin12_se00004	SEE_20-095_00379	1	Paratox
bin13_se00001	SEE_20-080_02666	1	hypothetical protein
bin13_se00001	SEE_20-080_02667	1	Efflux ABC transporter, ATP-binding protein
bin13_se00001	SEE_20-080_02668	1	hypothetical protein
bin13_se00001	SEE_20-080_02665	0.968	metallo cofactor biosynthesis protein
bin14_se00001	SEE_20-084_01862	1	putative replication protein
bin14_se00001	SEE_20-084_01863	1	DNA primase, phage associated
bin15_se00001	SEE_20-084_01903	1	Phage protein
bin15_se00001	SEE_20-084_01904	1	Phage protein
bin15_se00001	SEE_20-084_01905	1	Streptococcal phospholipase A2; _Toximoron (Other)
bin15_se00001	SEE_20-084_01906	1	Phage protein
bin16_se00001	SEE_20-081_01490	1	Transposase
bin17_se00001	SEE_20-084_01612	1	hypothetical protein
bin17_se00001	SEE_20-084_01613	0.9691	FIG01119143: hypothetical protein
bin18_se00003	SEE_20-080_02328	1	Phage protein
bin18_se00003	SEE_20-080_02329	1	Phage protein
bin19_se00001	SEE_20-089_02092	1	hypothetical protein
bin19_se00001	SEE_20-089_02093	1	hypothetical protein
bin19_se00001	SEE_20-089_02094	1	hypothetical protein
bin19_se00001	SEE_20-089_02095	1	hypothetical protein
bin19_se00001	SEE_20-089_02096	1	hypothetical protein
bin19_se00001	SEE_20-089_02097	1	hypothetical protein
bin19_se00001	SEE_20-089_02098	1	hypothetical protein
bin19_se00001	SEE_20-089_02099	1	hypothetical protein
bin19_se00001	SEE_20-089_02100	1	hypothetical protein
bin19_se00001	SEE_20-089_02101	1	hypothetical protein
bin19_se00001	SEE_20-089_02102	1	hypothetical protein
bin2_se00001	SEE_20-096_00758	1	Positive transcriptional regulator, MutR family
bin2_se00001	SEE_20-096_00759	0.9974	Phage integrase
bin2_se00003	SEE_20-096_00760	1	hypothetical protein
bin2_se00003	SEE_20-096_00761	1	hypothetical protein
bin2_se00003	SEE_20-096_00762	1	Phage transcriptional regulator
bin2_se00003	SEE_20-096_00763	1	hypothetical protein
bin2_se00003	SEE_20-096_00764	1	hypothetical protein
bin2_se00003	SEE_20-096_00765	1	Phage protein
bin2_se00003	SEE_20-096_00766	1	Phage excisionase
bin2_se00004	SEE_20-096_00768	1	Phage protein
bin2_se00004	SEE_20-096_00769	1	Phage protein
bin2_se00004	SEE_20-096_00770	1	Phage protein
bin2_se00004	SEE_20-096_00771	1	Phage protein
bin2_se00004	SEE_20-096_00772	1	Phage protein
bin2_se00004	SEE_20-096_00773	1	Phage protein
bin2_se00004	SEE_20-096_00774	1	Phage protein
bin2_se00004	SEE_20-096_00775	1	DNA polymerase, phage-associated
bin2_se00004	SEE_20-096_00776	1	DNA polymerase, phage-associated
bin2_se00004	SEE_20-096_00777	0.9505	DNA primase, phage associated
bin2_se00007	SEE_20-096_00778	1	Phage protein
bin2_se00007	SEE_20-096_00779	1	DNA helicase (EC 3.6.4.12), phage-associated
bin2_se00009	SEE_20-096_00781	1	Phage protein
bin2_se00009	SEE_20-096_00782	1	hypothetical protein - phage associated
bin2_se00009	SEE_20-096_00783	1	hypothetical protein
bin2_se00009	SEE_20-096_00784	0.9791	Phage protein
bin2_se00010	SEE_20-096_00785	1	Phage transcriptional activator
bin2_se00010	SEE_20-096_00786	1	Phage terminase, small subunit
bin20_se00001	SEE_20-080_00050	1	Phosphoglucomutase (EC 5.4.2.2)
bin21_se00002	SEE_20-100_02666	1	Phage protein
bin23_se00001	SEE_20-097_01642	1	Phage protein
bin23_se00003	SEE_20-097_01644	1	hypothetical protein
bin23_se00003	SEE_20-097_01645	1	hypothetical phage protein
bin23_se00003	SEE_20-097_01646	0.9963	Phage protein
bin23_se00003	SEE_20-097_01643	0.9603	hypothetical protein
bin24_se00001	SEE_20-098_00365	1	hypothetical protein
bin24_se00001	SEE_20-098_00366	1	Phage protein
bin24_se00001	SEE_20-098_00367	1	Helicase loader DnaI
bin25_se00001	SEE_20-080_02325	0.9909	Phage protein
bin26_se00001	SEE_20-085_00131	1	Phage integrase
bin28_se00001	SEE_20-097_01620	1	Phage integrase
bin28_se00005	SEE_20-097_01621	0.9804	hypothetical protein
bin29_se00001	SEE_20-080_00611	1	hypothetical protein
bin29_se00001	SEE_20-080_00610	0.9687	Site-specific recombinase
bin3_se00001	SEE_20-090_00583	1	hypothetical protein
bin3_se00001	SEE_20-090_00584	1	Phage tail length tape-measure protein T
bin3_se00001	SEE_20-090_00585	1	hypothetical protein
bin3_se00001	SEE_20-090_00586	1	hypothetical protein
bin3_se00001	SEE_20-090_00587	1	major tail protein b
bin3_se00001	SEE_20-090_00588	1	FIG00627453: hypothetical protein
bin3_se00001	SEE_20-090_00589	1	hypothetical protein
bin3_se00001	SEE_20-090_00590	1	hypothetical protein
bin3_se00001	SEE_20-090_00591	1	hypothetical protein
bin3_se00001	SEE_20-090_00592	1	hypothetical protein
bin3_se00001	SEE_20-090_00593	1	Phage major capsid protein
bin3_se00001	SEE_20-090_00594	1	Prophage Clp protease-like protein
bin3_se00001	SEE_20-090_00595	1	hypothetical protein
bin3_se00001	SEE_20-090_00596	1	hypothetical protein
bin3_se00001	SEE_20-090_00597	1	hypothetical protein
bin3_se00001	SEE_20-090_00598	1	hypothetical protein
bin3_se00001	SEE_20-090_00599	1	Phage-associated homing endonuclease
bin3_se00001	SEE_20-090_00600	1	hypothetical protein
bin3_se00001	SEE_20-090_00601	1	Phage integrase
bin3_se00001	SEE_20-090_00602	1	FIG01117886: hypothetical protein
bin3_se00001	SEE_20-090_00603	1	hypothetical protein
bin3_se00001	SEE_20-090_00604	1	hypothetical protein
bin3_se00001	SEE_20-090_00605	1	Phage repressor
bin3_se00001	SEE_20-090_00606	1	hypothetical protein
bin30_se00001	SEE_20-084_01867	1	DNA-cytosine methyltransferase (EC 2.1.1.37)
bin30_se00001	SEE_20-084_01868	1	Type II, 5-methyl-cytosine DNA methyltransferase
bin33_se00001	SEE_20-080_01204	1	hypothetical protein
bin34_se00002	SEE_20-098_00378	0.9777	Phage integrase
bin35_se00001	SEE_20-098_00371	1	hypothetical protein
bin35_se00001	SEE_20-098_00372	1	Phage antirepressor protein
bin35_se00001	SEE_20-098_00373	1	hypothetical protein
bin37_se00002	SEE_20-080_01138	1	Phage protein
bin38_se00001	SEE_20-084_01870	1	hypothetical protein
bin38_se00001	SEE_20-084_01871	1	hypothetical protein
bin39_se00001	SEE_20-087_02576	1	hypothetical phage protein
bin39_se00001	SEE_20-087_02577	1	Phage protein
bin4_se00001	SEE_20-096_00380	1	hypothetical protein
bin4_se00001	SEE_20-096_00381	1	Phage tail length tape-measure protein T
bin4_se00001	SEE_20-096_00382	1	Phage protein (ACLAME 404)
bin4_se00001	SEE_20-096_00383	1	hypothetical protein
bin4_se00001	SEE_20-096_00384	1	hypothetical protein
bin4_se00001	SEE_20-096_00385	1	hypothetical protein
bin4_se00001	SEE_20-096_00386	1	hypothetical protein
bin4_se00001	SEE_20-096_00387	1	hypothetical protein
bin4_se00001	SEE_20-096_00388	1	hypothetical protein
bin4_se00001	SEE_20-096_00389	1	hypothetical protein
bin4_se00001	SEE_20-096_00390	1	Lactobacillus delbrueckii phage mv4 main capsid protein Gp34 homolog lin2390
bin4_se00001	SEE_20-096_00391	1	hypothetical protein
bin4_se00001	SEE_20-096_00392	1	hypothetical protein
bin4_se00001	SEE_20-096_00393	1	hypothetical protein
bin4_se00001	SEE_20-096_00394	1	Phage protein
bin4_se00001	SEE_20-096_00395	1	hypothetical protein
bin4_se00001	SEE_20-096_00396	1	Portal protein [Bacteriophage A118]
bin4_se00001	SEE_20-096_00397	1	Phage terminase, large subunit
bin4_se00001	SEE_20-096_00398	1	Phage protein
bin4_se00004	SEE_20-096_00399	1	Phage protein
bin4_se00004	SEE_20-096_00400	1	hypothetical protein
bin42_se00001	SEE_20-098_00374	1	ORF070
bin43_se00001	SEE_20-080_02344	1	hypothetical protein
bin43_se00001	SEE_20-080_02345	1	Phage protein
bin43_se00001	SEE_20-080_02346	1	hypothetical protein
bin44_se00001	SEE_20-096_00425	1	Phage protein (ACLAME 1171)
bin45_se00001	SEE_20-089_02196	1	hypothetical protein
bin45_se00001	SEE_20-089_02195	0.9762	hypothetical protein
bin47_se00001	SEE_20-087_01541	1	hypothetical protein
bin47_se00001	SEE_20-087_01540	0.9891	hypothetical protein
bin5_se00001	SEE_20-081_01746	0.9662	hypothetical phage protein
bin5_se00002	SEE_20-081_01747	1	hypothetical protein
bin5_se00004	SEE_20-081_01749	1	Phage protein
bin5_se00004	SEE_20-081_01750	1	hypothetical protein
bin5_se00005	SEE_20-081_01751	1	hypothetical protein
bin5_se00005	SEE_20-081_01752	1	hypothetical protein
bin5_se00005	SEE_20-081_01753	1	Phage recombination protein Bet
bin5_se00005	SEE_20-081_01754	1	hypothetical protein
bin5_se00005	SEE_20-081_01755	1	hypothetical protein
bin5_se00005	SEE_20-081_01756	1	hypothetical protein
bin5_se00005	SEE_20-081_01757	1	FIG01114174: hypothetical protein
bin5_se00005	SEE_20-081_01758	1	DNA replication protein DnaD
bin5_se00005	SEE_20-081_01759	1	Phage replication initiation protein
bin5_se00005	SEE_20-081_01760	1	hypothetical protein
bin5_se00005	SEE_20-081_01761	1	hypothetical protein
bin5_se00005	SEE_20-081_01762	1	hypothetical protein
bin5_se00005	SEE_20-081_01763	1	hypothetical protein - phage associated
bin5_se00005	SEE_20-081_01764	1	Phage protein
bin5_se00005	SEE_20-081_01765	1	Phage antirepressor protein
bin5_se00005	SEE_20-081_01766	1	hypothetical protein
bin5_se00005	SEE_20-081_01767	1	hypothetical protein
bin5_se00005	SEE_20-081_01768	1	hypothetical protein
bin5_se00006	SEE_20-081_01769	1	hypothetical protein within a prophage
bin5_se00009	SEE_20-081_01771	1	hypothetical protein
bin5_se00009	SEE_20-081_01772	1	mRNA interferase RelE
bin5_se00009	SEE_20-081_01773	1	hypothetical protein
bin5_se00009	SEE_20-081_01774	1	hypothetical protein
bin5_se00009	SEE_20-081_01775	1	hypothetical protein
bin52_se00001	SEE_20-087_02571	1	hypothetical protein
bin54_se00001	SEE_20-081_00760	1	hypothetical protein
bin55_se00001	SEE_20-096_00403	1	hypothetical protein
bin56_se00001	SEE_20-080_01999	1	hypothetical protein
bin57_se00001	SEE_20-080_00116	1	hypothetical protein
bin59_se00001	SEE_20-080_01171	1	hypothetical protein
bin59_se00001	SEE_20-080_01172	1	conserved hypothetical protein
bin6_se00001	SEE_20-080_01424	1	Oligopeptide ABC transporter, permease protein OppC (TC 3.A.1.5.1)
bin6_se00001	SEE_20-080_01425	1	Oligopeptide ABC transporter, permease protein OppB (TC 3.A.1.5.1)
bin6_se00001	SEE_20-080_01426	1	Oligopeptide ABC transporter, substrate-binding protein OppA (TC 3.A.1.5.1)
bin6_se00001	SEE_20-080_01427	1	D-alanyl-D-alanine carboxypeptidase (EC 3.4.16.4)
bin6_se00001	SEE_20-080_01428	1	D-alanyl-D-alanine carboxypeptidase (EC 3.4.16.4)
bin6_se00001	SEE_20-080_01429	1	D-alanyl-D-alanine carboxypeptidase (EC 3.4.16.4)
bin7_se00001	SEE_20-090_00610	1	Phage protein
bin7_se00001	SEE_20-090_00611	1	hypothetical phage protein
bin7_se00001	SEE_20-090_00612	1	Phage DNA replication protein O
bin7_se00001	SEE_20-090_00613	1	putative protein
bin7_se00001	SEE_20-090_00614	1	hypothetical protein
bin7_se00001	SEE_20-090_00615	1	hypothetical protein
bin7_se00001	SEE_20-090_00616	1	Phage antirepressor protein
bin7_se00001	SEE_20-090_00617	1	hypothetical protein
bin7_se00001	SEE_20-090_00618	1	hypothetical protein
bin7_se00001	SEE_20-090_00619	1	Phage protein
bin7_se00001	SEE_20-090_00620	1	Phage protein
bin7_se00001	SEE_20-090_00621	1	Phage protein
bin7_se00001	SEE_20-090_00622	1	Phage transcriptional regulator, Cro/CI family
bin7_se00001	SEE_20-090_00623	1	Putative cI repressor, metallo-proteinase motif (ACLAME 174)
bin7_se00001	SEE_20-090_00624	0.9978	hypothetical protein
bin7_se00004	SEE_20-090_00625	0.9802	Integrase
bin8_se00001	SEE_20-080_01181	0.9887	Phage protein
bin8_se00003	SEE_20-080_01182	0.9602	Phage protein
bin8_se00007	SEE_20-080_01185	1	hypothetical protein
bin8_se00007	SEE_20-080_01186	1	Phage protein
bin8_se00007	SEE_20-080_01187	1	Helicase loader DnaI
bin8_se00008	SEE_20-080_01189	1	hypothetical protein
bin8_se00008	SEE_20-080_01190	1	hypothetical protein
bin8_se00008	SEE_20-080_01191	1	hypothetical protein
bin8_se00008	SEE_20-080_01192	1	hypothetical protein
bin9_se00003	SEE_20-097_01623	1	hypothetical protein
bin9_se00003	SEE_20-097_01624	1	hypothetical protein
bin9_se00003	SEE_20-097_01625	0.9982	hypothetical protein
bin9_se00004	SEE_20-097_01626	1	hypothetical protein
bin9_se00004	SEE_20-097_01627	1	putative cro protein
bin9_se00005	SEE_20-097_01628	0.9739	Phage antirepressor protein
bin9_se00006	SEE_20-097_01629	1	hypothetical protein
bin9_se00006	SEE_20-097_01630	1	hypothetical protein
bin9_se00009	SEE_20-097_01631	0.9656	hypothetical phage protein
bin9_se00010	SEE_20-097_01632	1	Phage protein
