# Supplementary material for: Differences in the genome, methylome, and transcriptome do not differentiate isolates of Streptococcus equi subsp. equi from horses with acute clinical signs from isolates of inapparent carriers
Source: PLoS One. 2021 Jun 14;16(6):e0252804. doi: 10.1371/journal.pone.0252804 (PMC8202921; doi:10.1371/journal.pone.0252804)
Supplement: S5 Table — (XLSX) [file pone.0252804.s007.xlsx]

## Sheet: Sheet1
S5 Table. Sites of methylation found in at least half (n ≥ 4) of either disease state in Swedish SEE isolates.
Isolate	Status	Location	Site	Methylation	Type	Motif
470_003	Carrier	SEQ_0106	NA	N	NA	NA
470_007	Carrier	SEQ_0106	118739	Y	m4C	Unknown
470_008	Carrier	SEQ_0106	118739	Y	m4C	Unknown
489_005	Carrier	SEQ_0106	NA	N	NA	NA
489_006	Carrier	SEQ_0106	NA	N	NA	NA
489_007	Carrier	SEQ_0106	118739	Y	m4C	Unknown
489_009	Carrier	SEQ_0106	118739	Y	m4C	Unknown
489_010	Carrier	SEQ_0106	NA	N	NA	NA
470_001	Acute	SEQ_0106	NA	N	NA	NA
470_002	Acute	SEQ_0106	NA	N	NA	NA
470_006	Acute	SEQ_0106	NA	N	NA	NA
489_002	Acute	SEQ_0106	NA	N	NA	NA
489_003	Acute	SEQ_0106	NA	N	NA	NA
489_004	Acute	SEQ_0106	NA	N	NA	NA
470_003	Carrier	SEQ_0128	NA	N	NA	NA
470_007	Carrier	SEQ_0128	NA	N	NA	NA
470_008	Carrier	SEQ_0128	NA	N	NA	NA
489_005	Carrier	SEQ_0128	NA	N	NA	NA
489_006	Carrier	SEQ_0128	NA	N	NA	NA
489_007	Carrier	SEQ_0128	NA	N	NA	NA
489_009	Carrier	SEQ_0128	NA	N	NA	NA
489_010	Carrier	SEQ_0128	NA	N	NA	NA
470_001	Acute	SEQ_0128	136825	Y	m4C	Unknown
470_002	Acute	SEQ_0128	136825	Y	m4C	Unknown
470_006	Acute	SEQ_0128	136825	Y	m4C	Unknown
489_002	Acute	SEQ_0128	NA	N	NA	NA
489_003	Acute	SEQ_0128	136825	Y	m4C	Unknown
489_004	Acute	SEQ_0128	NA	N	NA	NA
470_003	Carrier	SEQ_0695	678862	Y	m6A	DNRTGCAGB
470_007	Carrier	SEQ_0695	NA	N	NA	NA
470_008	Carrier	SEQ_0695	NA	N	NA	NA
489_005	Carrier	SEQ_0695	678862	Y	m6A	DNRTGCAGB
489_006	Carrier	SEQ_0695	NA	N	NA	NA
489_007	Carrier	SEQ_0695	NA	N	NA	NA
489_009	Carrier	SEQ_0695	678862	Y	m6A	DNRTGCAGB
489_010	Carrier	SEQ_0695	678862	Y	m6A	DNRTGCAGB
470_001	Acute	SEQ_0695	NA	N	NA	NA
470_002	Acute	SEQ_0695	NA	N	NA	NA
470_006	Acute	SEQ_0695	NA	N	NA	NA
489_002	Acute	SEQ_0695	NA	N	NA	NA
489_003	Acute	SEQ_0695	NA	N	NA	NA
489_004	Acute	SEQ_0695	NA	N	NA	NA
470_003	Carrier	SEQ_0954	943185	Y	m6A	DNRTGCAGB
470_007	Carrier	SEQ_0954	NA	N	NA	NA
470_008	Carrier	SEQ_0954	NA	N	NA	NA
489_005	Carrier	SEQ_0954	943185	Y	m6A	DNRTGCAGB
489_006	Carrier	SEQ_0954	NA	N	NA	NA
489_007	Carrier	SEQ_0954	NA	N	NA	NA
489_009	Carrier	SEQ_0954	943185	Y	m6A	DNRTGCAGB
489_010	Carrier	SEQ_0954	943185	Y	m6A	DNRTGCAGB
470_001	Acute	SEQ_0954	NA	N	NA	NA
470_002	Acute	SEQ_0954	NA	N	NA	NA
470_006	Acute	SEQ_0954	NA	N	NA	NA
489_002	Acute	SEQ_0954	NA	N	NA	NA
489_003	Acute	SEQ_0954	NA	N	NA	NA
489_004	Acute	SEQ_0954	NA	N	NA	NA
470_003	Carrier	SEQ_1931	1938942	Y	m6A	DNRTGCAGB
470_007	Carrier	SEQ_1931	NA	N	NA	NA
470_008	Carrier	SEQ_1931	1938942	Y	m6A	Unknown
489_005	Carrier	SEQ_1931	1938942	Y	m6A	DNRTGCAGB
489_006	Carrier	SEQ_1931	NA	N	NA	NA
489_007	Carrier	SEQ_1931	NA	N	NA	NA
489_009	Carrier	SEQ_1931	1938942	Y	m6A	DNRTGCAGB
489_010	Carrier	SEQ_1931	1938942	Y	m6A	DNRTGCAGB
470_001	Acute	SEQ_1931	NA	N	NA	NA
470_002	Acute	SEQ_1931	NA	N	NA	NA
470_006	Acute	SEQ_1931	NA	N	NA	NA
489_002	Acute	SEQ_1931	NA	N	NA	NA
489_003	Acute	SEQ_1931	NA	N	NA	NA
489_004	Acute	SEQ_1931	NA	N	NA	NA
470_003	Carrier	SEQ_2001	NA	N	NA	NA
470_007	Carrier	SEQ_2001	NA	N	NA	NA
470_008	Carrier	SEQ_2001	NA	N	NA	NA
489_005	Carrier	SEQ_2001	NA	N	NA	NA
489_006	Carrier	SEQ_2001	NA	N	NA	NA
489_007	Carrier	SEQ_2001	NA	N	NA	NA
489_009	Carrier	SEQ_2001	NA	N	NA	NA
489_010	Carrier	SEQ_2001	NA	N	NA	NA
470_001	Acute	SEQ_2001	2021994	Y	m4C	Unknown
470_002	Acute	SEQ_2001	2021994	Y	m4C	Unknown
470_006	Acute	SEQ_2001	2021994	Y	m4C	Unknown
489_002	Acute	SEQ_2001	NA	N	NA	NA
489_003	Acute	SEQ_2001	NA	N	NA	NA
489_004	Acute	SEQ_2001	2021994	Y	m4C	Unknown
470_003	Carrier	SEQ_2169	2182631	Y	m6A	DNRTGCAGB
470_007	Carrier	SEQ_2169	NA	N	NA	NA
470_008	Carrier	SEQ_2169	NA	N	NA	NA
489_005	Carrier	SEQ_2169	2182631	Y	m6A	DNRTGCAGB
489_006	Carrier	SEQ_2169	NA	N	NA	NA
489_007	Carrier	SEQ_2169	NA	N	NA	NA
489_009	Carrier	SEQ_2169	2182631	Y	m6A	DNRTGCAGB
489_010	Carrier	SEQ_2169	2182631	Y	m6A	DNRTGCAGB
470_001	Acute	SEQ_2169	NA	N	NA	NA
470_002	Acute	SEQ_2169	NA	N	NA	NA
470_006	Acute	SEQ_2169	NA	N	NA	NA
489_002	Acute	SEQ_2169	NA	N	NA	NA
489_003	Acute	SEQ_2169	NA	N	NA	NA
489_004	Acute	SEQ_2169	NA	N	NA	NA
bin23_se00003	SEE_20-097_01645	1	hypothetical phage protein
bin23_se00003	SEE_20-097_01646	0.9963	Phage protein
bin23_se00003	SEE_20-097_01643	0.9603	hypothetical protein
bin24_se00001	SEE_20-098_00365	1	hypothetical protein
bin24_se00001	SEE_20-098_00366	1	Phage protein
bin24_se00001	SEE_20-098_00367	1	Helicase loader DnaI
bin25_se00001	SEE_20-080_02325	0.9909	Phage protein
bin26_se00001	SEE_20-085_00131	1	Phage integrase
bin28_se00001	SEE_20-097_01620	1	Phage integrase
bin28_se00005	SEE_20-097_01621	0.9804	hypothetical protein
bin29_se00001	SEE_20-080_00611	1	hypothetical protein
bin29_se00001	SEE_20-080_00610	0.9687	Site-specific recombinase
bin3_se00001	SEE_20-090_00583	1	hypothetical protein
bin3_se00001	SEE_20-090_00584	1	Phage tail length tape-measure protein T
bin3_se00001	SEE_20-090_00585	1	hypothetical protein
bin3_se00001	SEE_20-090_00586	1	hypothetical protein
bin3_se00001	SEE_20-090_00587	1	major tail protein b
bin3_se00001	SEE_20-090_00588	1	FIG00627453: hypothetical protein
bin3_se00001	SEE_20-090_00589	1	hypothetical protein
bin3_se00001	SEE_20-090_00590	1	hypothetical protein
bin3_se00001	SEE_20-090_00591	1	hypothetical protein
bin3_se00001	SEE_20-090_00592	1	hypothetical protein
bin3_se00001	SEE_20-090_00593	1	Phage major capsid protein
bin3_se00001	SEE_20-090_00594	1	Prophage Clp protease-like protein
bin3_se00001	SEE_20-090_00595	1	hypothetical protein
bin3_se00001	SEE_20-090_00596	1	hypothetical protein
bin3_se00001	SEE_20-090_00597	1	hypothetical protein
bin3_se00001	SEE_20-090_00598	1	hypothetical protein
bin3_se00001	SEE_20-090_00599	1	Phage-associated homing endonuclease
bin3_se00001	SEE_20-090_00600	1	hypothetical protein
bin3_se00001	SEE_20-090_00601	1	Phage integrase
bin3_se00001	SEE_20-090_00602	1	FIG01117886: hypothetical protein
bin3_se00001	SEE_20-090_00603	1	hypothetical protein
bin3_se00001	SEE_20-090_00604	1	hypothetical protein
bin3_se00001	SEE_20-090_00605	1	Phage repressor
bin3_se00001	SEE_20-090_00606	1	hypothetical protein
bin30_se00001	SEE_20-084_01867	1	DNA-cytosine methyltransferase (EC 2.1.1.37)
bin30_se00001	SEE_20-084_01868	1	Type II, 5-methyl-cytosine DNA methyltransferase
bin33_se00001	SEE_20-080_01204	1	hypothetical protein
bin34_se00002	SEE_20-098_00378	0.9777	Phage integrase
bin35_se00001	SEE_20-098_00371	1	hypothetical protein
bin35_se00001	SEE_20-098_00372	1	Phage antirepressor protein
bin35_se00001	SEE_20-098_00373	1	hypothetical protein
bin37_se00002	SEE_20-080_01138	1	Phage protein
bin38_se00001	SEE_20-084_01870	1	hypothetical protein
bin38_se00001	SEE_20-084_01871	1	hypothetical protein
bin39_se00001	SEE_20-087_02576	1	hypothetical phage protein
bin39_se00001	SEE_20-087_02577	1	Phage protein
bin4_se00001	SEE_20-096_00380	1	hypothetical protein
bin4_se00001	SEE_20-096_00381	1	Phage tail length tape-measure protein T
bin4_se00001	SEE_20-096_00382	1	Phage protein (ACLAME 404)
bin4_se00001	SEE_20-096_00383	1	hypothetical protein
bin4_se00001	SEE_20-096_00384	1	hypothetical protein
bin4_se00001	SEE_20-096_00385	1	hypothetical protein
bin4_se00001	SEE_20-096_00386	1	hypothetical protein
bin4_se00001	SEE_20-096_00387	1	hypothetical protein
bin4_se00001	SEE_20-096_00388	1	hypothetical protein
bin4_se00001	SEE_20-096_00389	1	hypothetical protein
bin4_se00001	SEE_20-096_00390	1	Lactobacillus delbrueckii phage mv4 main capsid protein Gp34 homolog lin2390
bin4_se00001	SEE_20-096_00391	1	hypothetical protein
bin4_se00001	SEE_20-096_00392	1	hypothetical protein
bin4_se00001	SEE_20-096_00393	1	hypothetical protein
bin4_se00001	SEE_20-096_00394	1	Phage protein
bin4_se00001	SEE_20-096_00395	1	hypothetical protein
bin4_se00001	SEE_20-096_00396	1	Portal protein [Bacteriophage A118]
bin4_se00001	SEE_20-096_00397	1	Phage terminase, large subunit
bin4_se00001	SEE_20-096_00398	1	Phage protein
bin4_se00004	SEE_20-096_00399	1	Phage protein
bin4_se00004	SEE_20-096_00400	1	hypothetical protein
bin42_se00001	SEE_20-098_00374	1	ORF070
bin43_se00001	SEE_20-080_02344	1	hypothetical protein
bin43_se00001	SEE_20-080_02345	1	Phage protein
bin43_se00001	SEE_20-080_02346	1	hypothetical protein
bin44_se00001	SEE_20-096_00425	1	Phage protein (ACLAME 1171)
bin45_se00001	SEE_20-089_02196	1	hypothetical protein
bin45_se00001	SEE_20-089_02195	0.9762	hypothetical protein
bin47_se00001	SEE_20-087_01541	1	hypothetical protein
bin47_se00001	SEE_20-087_01540	0.9891	hypothetical protein
bin5_se00001	SEE_20-081_01746	0.9662	hypothetical phage protein
bin5_se00002	SEE_20-081_01747	1	hypothetical protein
bin5_se00004	SEE_20-081_01749	1	Phage protein
bin5_se00004	SEE_20-081_01750	1	hypothetical protein
bin5_se00005	SEE_20-081_01751	1	hypothetical protein
bin5_se00005	SEE_20-081_01752	1	hypothetical protein
bin5_se00005	SEE_20-081_01753	1	Phage recombination protein Bet
bin5_se00005	SEE_20-081_01754	1	hypothetical protein
bin5_se00005	SEE_20-081_01755	1	hypothetical protein
bin5_se00005	SEE_20-081_01756	1	hypothetical protein
bin5_se00005	SEE_20-081_01757	1	FIG01114174: hypothetical protein
bin5_se00005	SEE_20-081_01758	1	DNA replication protein DnaD
bin5_se00005	SEE_20-081_01759	1	Phage replication initiation protein
bin5_se00005	SEE_20-081_01760	1	hypothetical protein
bin5_se00005	SEE_20-081_01761	1	hypothetical protein
bin5_se00005	SEE_20-081_01762	1	hypothetical protein
bin5_se00005	SEE_20-081_01763	1	hypothetical protein - phage associated
bin5_se00005	SEE_20-081_01764	1	Phage protein
bin5_se00005	SEE_20-081_01765	1	Phage antirepressor protein
bin5_se00005	SEE_20-081_01766	1	hypothetical protein
bin5_se00005	SEE_20-081_01767	1	hypothetical protein
bin5_se00005	SEE_20-081_01768	1	hypothetical protein
bin5_se00006	SEE_20-081_01769	1	hypothetical protein within a prophage
bin5_se00009	SEE_20-081_01771	1	hypothetical protein
bin5_se00009	SEE_20-081_01772	1	mRNA interferase RelE
bin5_se00009	SEE_20-081_01773	1	hypothetical protein
bin5_se00009	SEE_20-081_01774	1	hypothetical protein
bin5_se00009	SEE_20-081_01775	1	hypothetical protein
bin52_se00001	SEE_20-087_02571	1	hypothetical protein
bin54_se00001	SEE_20-081_00760	1	hypothetical protein
bin55_se00001	SEE_20-096_00403	1	hypothetical protein
bin56_se00001	SEE_20-080_01999	1	hypothetical protein
bin57_se00001	SEE_20-080_00116	1	hypothetical protein
bin59_se00001	SEE_20-080_01171	1	hypothetical protein
bin59_se00001	SEE_20-080_01172	1	conserved hypothetical protein
bin6_se00001	SEE_20-080_01424	1	Oligopeptide ABC transporter, permease protein OppC (TC 3.A.1.5.1)
bin6_se00001	SEE_20-080_01425	1	Oligopeptide ABC transporter, permease protein OppB (TC 3.A.1.5.1)
bin6_se00001	SEE_20-080_01426	1	Oligopeptide ABC transporter, substrate-binding protein OppA (TC 3.A.1.5.1)
bin6_se00001	SEE_20-080_01427	1	D-alanyl-D-alanine carboxypeptidase (EC 3.4.16.4)
bin6_se00001	SEE_20-080_01428	1	D-alanyl-D-alanine carboxypeptidase (EC 3.4.16.4)
bin6_se00001	SEE_20-080_01429	1	D-alanyl-D-alanine carboxypeptidase (EC 3.4.16.4)
bin7_se00001	SEE_20-090_00610	1	Phage protein
bin7_se00001	SEE_20-090_00611	1	hypothetical phage protein
bin7_se00001	SEE_20-090_00612	1	Phage DNA replication protein O
bin7_se00001	SEE_20-090_00613	1	putative protein
bin7_se00001	SEE_20-090_00614	1	hypothetical protein
bin7_se00001	SEE_20-090_00615	1	hypothetical protein
bin7_se00001	SEE_20-090_00616	1	Phage antirepressor protein
bin7_se00001	SEE_20-090_00617	1	hypothetical protein
bin7_se00001	SEE_20-090_00618	1	hypothetical protein
bin7_se00001	SEE_20-090_00619	1	Phage protein
bin7_se00001	SEE_20-090_00620	1	Phage protein
bin7_se00001	SEE_20-090_00621	1	Phage protein
bin7_se00001	SEE_20-090_00622	1	Phage transcriptional regulator, Cro/CI family
bin7_se00001	SEE_20-090_00623	1	Putative cI repressor, metallo-proteinase motif (ACLAME 174)
bin7_se00001	SEE_20-090_00624	0.9978	hypothetical protein
bin7_se00004	SEE_20-090_00625	0.9802	Integrase
bin8_se00001	SEE_20-080_01181	0.9887	Phage protein
bin8_se00003	SEE_20-080_01182	0.9602	Phage protein
bin8_se00007	SEE_20-080_01185	1	hypothetical protein
bin8_se00007	SEE_20-080_01186	1	Phage protein
bin8_se00007	SEE_20-080_01187	1	Helicase loader DnaI
bin8_se00008	SEE_20-080_01189	1	hypothetical protein
bin8_se00008	SEE_20-080_01190	1	hypothetical protein
bin8_se00008	SEE_20-080_01191	1	hypothetical protein
bin8_se00008	SEE_20-080_01192	1	hypothetical protein
bin9_se00003	SEE_20-097_01623	1	hypothetical protein
bin9_se00003	SEE_20-097_01624	1	hypothetical protein
bin9_se00003	SEE_20-097_01625	0.9982	hypothetical protein
bin9_se00004	SEE_20-097_01626	1	hypothetical protein
bin9_se00004	SEE_20-097_01627	1	putative cro protein
bin9_se00005	SEE_20-097_01628	0.9739	Phage antirepressor protein
bin9_se00006	SEE_20-097_01629	1	hypothetical protein
bin9_se00006	SEE_20-097_01630	1	hypothetical protein
bin9_se00009	SEE_20-097_01631	0.9656	hypothetical phage protein
bin9_se00010	SEE_20-097_01632	1	Phage protein
