# Supplementary material for: Differences in the genome, methylome, and transcriptome do not differentiate isolates of Streptococcus equi subsp. equi from horses with acute clinical signs from isolates of inapparent carriers
Source: PLoS One. 2021 Jun 14;16(6):e0252804. doi: 10.1371/journal.pone.0252804 (PMC8202921; doi:10.1371/journal.pone.0252804)
Supplement: S7 Table — (XLSX) [file pone.0252804.s009.xlsx]

## Sheet: Sheet1
S7 Table. Transcriptome-wide gene expression identified by edgeR analysis.
Gene ID	logFC	logCPM	F-Statistic	PValue	FDR
SEQ_1976	-0.422085	9.49815	26.179	4.35e-05	0.0554198
SEQ_0834	-6.0316	2.86001	23.8927	7.61e-05	0.0554198
SEQ_0823	-4.41396	2.01587	23.2932	8.81e-05	0.0554198
SEQ_0820	-3.72229	1.21165	20.1716	0.00019643	0.0709741
SEQ_1667	-0.401784	6.85342	19.2944	0.000246237	0.0709741
SEQ_1174	0.564532	6.84628	18.9177	0.000273161	0.0709741
SEQ_1175	0.535149	4.71665	17.8552	0.000368162	0.0709741
SEQ_0295	-0.291533	6.56354	17.5714	0.000399311	0.0709741
SEQ_2060	-2.66168	2.66138	17.2074	0.000447836	0.0709741
SEQ_2040	-1.55808	0.851829	17.1689	0.000448573	0.0709741
SEQ_2143	0.410614	8.86837	17.0255	0.000467695	0.0709741
SEQ_1500	-0.355901	8.38569	16.7773	0.000502955	0.0709741
SEQ_1341	0.269749	7.53027	16.5786	0.000533288	0.0709741
SEQ_1538	-0.376374	9.71697	16.4831	0.00054858	0.0709741
SEQ_1977	-0.36133	8.36992	16.3886	0.000564182	0.0709741
SEQ_0617	-0.519458	9.26987	15.7159	0.000690453	0.0775083
SEQ_1323	0.388262	10.1583	15.5548	0.000725101	0.0775083
SEQ_0400	-0.689813	10.5572	15.3984	0.000760579	0.0775083
SEQ_0020	0.306409	8.71248	15.3143	0.000780422	0.0775083
SEQ_2048	-2.25417	4.89322	14.9845	0.000870933	0.0811968
SEQ_1773	-0.451461	7.5521	14.8284	0.000906942	0.0811968
SEQ_0836	-1.04209	2.62963	14.5892	0.000977406	0.0811968
SEQ_2046	-2.94757	2.69311	14.5739	0.00098968	0.0811968
SEQ_0148	-5.1213	2.25831	14.1526	0.00113035	0.0888737
SEQ_1668	-0.306138	7.56826	13.6934	0.0012999	0.0936478
SEQ_1577	-0.442461	8.54014	13.5146	0.00137742	0.0936478
SEQ_1899	0.374589	7.67417	13.5066	0.00138102	0.0936478
SEQ_0840	-1.60716	1.99813	13.4591	0.00140496	0.0936478
SEQ_2213	0.277614	7.55943	13.3798	0.00143921	0.0936478
SEQ_2145	0.411298	6.09154	13.0253	0.00161676	0.100837
SEQ_1501	-0.379858	8.95827	12.9517	0.00165658	0.100837
SEQ_1299	1.15401	9.13996	12.8697	0.00171331	0.101031
SEQ_2044	-0.815576	1.54525	12.6778	0.00181449	0.102691
SEQ_1416	-0.443647	6.4712	12.577	0.00187669	0.102691
SEQ_1502	-0.350396	9.22556	12.4298	0.00197182	0.102691
SEQ_0892	0.41526	8.43625	12.3893	0.00199895	0.102691
SEQ_1407	0.271307	9.19144	12.2263	0.00211223	0.102691
SEQ_0950	5.25489	6.11987	12.1999	0.00214416	0.102691
SEQ_1055	0.539745	8.85927	12.0176	0.00226767	0.102691
SEQ_0149	-4.82713	2.58875	12.0083	0.00228848	0.102691
SEQ_2061	-3.30957	2.21538	11.997	0.00229731	0.102691
SEQ_0946	5.69107	3.58963	11.9456	0.00233797	0.102691
SEQ_2063	-3.23592	0.211732	11.8782	0.00239252	0.102691
SEQ_0363	0.912708	6.40339	11.8024	0.00244916	0.102691
SEQ_0949	5.4958	5.10659	11.7914	0.00246487	0.102691
SEQ_2049	-3.13308	0.0589708	11.7464	0.00250333	0.102691
SEQ_0947	5.42371	3.48413	11.3957	0.00282663	0.111636
SEQ_0347	-0.384604	11.5281	11.3666	0.00283971	0.111636
SEQ_0948	5.36563	3.42917	10.9477	0.0033085	0.123807
SEQ_0624	-0.43602	7.27638	10.9036	0.00334312	0.123807
SEQ_1775	-0.227479	9.96763	10.7224	0.00356632	0.123807
SEQ_0618	-0.459849	9.0547	10.6186	0.00370167	0.123807
SEQ_0671	1.74475	7.58792	10.6263	0.00370995	0.123807
SEQ_0542	0.289656	9.83719	10.6121	0.00371025	0.123807
SEQ_1112	0.392448	5.68004	10.6045	0.00372046	0.123807
SEQ_1900	0.350098	8.05802	10.51	0.00384914	0.123807
SEQ_1300	1.09899	7.53048	10.5076	0.00387163	0.123807
SEQ_2041	-1.56178	-0.582421	10.4795	0.00389179	0.123807
SEQ_1848	0.362777	9.27349	10.4558	0.00392524	0.123807
SEQ_2047	-2.81359	2.15138	10.4614	0.00393664	0.123807
SEQ_2081	-2.67703	-0.442198	10.3792	0.00405519	0.12526
SEQ_1301	1.0392	7.29368	10.3384	0.00411559	0.12526
SEQ_2054	-2.99585	1.1071	10.2618	0.00423156	0.125536
SEQ_0397	0.285967	7.89335	10.2318	0.00425772	0.125536
SEQ_0223	-0.332414	10.3747	10.0118	0.00461486	0.133973
SEQ_0951	2.35017	5.94872	9.93757	0.00476437	0.135023
SEQ_0556	0.405461	4.92922	9.9083	0.00479415	0.135023
SEQ_0568	0.521456	6.41046	9.83681	0.0049225	0.136111
SEQ_2144	0.3044	10.2197	9.80707	0.00497703	0.136111
SEQ_1975	-0.29944	9.55594	9.76409	0.00505698	0.136322
SEQ_1535	-0.33534	8.27405	9.68872	0.00520066	0.137699
SEQ_0630	-0.687138	9.97558	9.67313	0.005254	0.137699
SEQ_2030	-0.423343	8.89673	9.57988	0.00541618	0.139925
SEQ_0839	-0.73412	4.01119	9.54503	0.00548725	0.139925
SEQ_0436	-0.181198	7.74684	9.28631	0.00604837	0.152177
SEQ_2142	0.297748	9.26764	9.12957	0.006419	0.154202
SEQ_1892	-0.209172	9.4815	9.1167	0.00645056	0.154202
SEQ_0265	-0.333936	6.28347	9.06691	0.00657417	0.154202
SEQ_2053	-2.61529	0.908458	9.03667	0.00667714	0.154202
SEQ_1787	-0.455115	7.22177	9.02421	0.00668228	0.154202
SEQ_0308	-0.461102	7.9484	9.01324	0.00671035	0.154202
SEQ_0454	-0.36505	8.20091	8.9805	0.00679497	0.154202
SEQ_1419	-0.317476	10.166	8.94875	0.00687816	0.154202
SEQ_0367	0.431952	5.66751	8.87587	0.00707342	0.154202
SEQ_1209	0.201228	7.4066	8.85809	0.00712196	0.154202
SEQ_2031	-0.41447	7.37575	8.85478	0.00713104	0.154202
SEQ_1986	0.321186	10.3083	8.84211	0.00716594	0.154202
SEQ_0182	-1.80641	1.3886	8.82637	0.00723743	0.154202
SEQ_1017	0.285524	7.53439	8.80367	0.0072729	0.154202
SEQ_0758	-0.689755	5.61865	8.72496	0.00749752	0.155988
SEQ_2052	-3.19779	0.675716	8.72619	0.00752248	0.155988
SEQ_2016	-0.429016	10.1852	8.67527	0.00764328	0.15677
SEQ_1849	0.357703	7.64074	8.58404	0.00791911	0.15826
SEQ_1417	-0.284471	10.5858	8.58181	0.00792598	0.15826
SEQ_0296	-0.146905	9.36091	8.5684	0.00796751	0.15826
SEQ_1536	-0.304272	7.62174	8.52604	0.00810019	0.159219
SEQ_2062	-3.18014	1.67045	8.47314	0.00829958	0.160388
SEQ_0256	1.39609	8.04718	8.46388	0.00832965	0.160388
SEQ_1324	0.274521	9.52304	8.28773	0.00889401	0.169092
SEQ_0641	-0.360235	3.72261	8.26874	0.00896088	0.169092
SEQ_2051	-3.33228	2.19207	8.18909	0.00927966	0.173373
SEQ_1120	-0.284159	9.39793	8.14209	0.0094214	0.174296
SEQ_2056	-3.27805	2.48156	8.09588	0.00962873	0.174817
SEQ_1103	0.383292	9.9837	8.05678	0.00974638	0.174817
SEQ_1073	0.335992	6.90044	8.03591	0.00982776	0.174817
SEQ_0978	0.396365	4.3691	8.02427	0.0098735	0.174817
SEQ_2210	-0.276854	6.43281	8.01431	0.00991278	0.174817
SEQ_0209	-0.518277	10.0939	7.96357	0.0101158	0.175389
SEQ_1771	-0.30848	7.70144	7.95978	0.0101311	0.175389
SEQ_1510	0.371114	3.05896	7.93225	0.0102433	0.175521
SEQ_0108	0.515733	0.28606	7.87466	0.0104826	0.175521
SEQ_2055	-3.12982	1.09026	7.8491	0.0106254	0.175521
SEQ_0782	-0.328976	9.10399	7.83841	0.0106364	0.175521
SEQ_1669	-0.270298	3.9931	7.83777	0.0106392	0.175521
SEQ_0379	0.428334	7.74765	7.80294	0.0107894	0.175521
SEQ_1978	0.630981	3.85742	7.802	0.0107934	0.175521
SEQ_0037	-0.176587	8.89771	7.76811	0.0109419	0.175521
SEQ_0490	1.0442	7.04769	7.75377	0.0110407	0.175521
SEQ_2121	0.283276	8.36524	7.73952	0.0110689	0.175521
SEQ_1020	0.331292	5.16643	7.71228	0.0111914	0.175985
SEQ_2057	-3.60076	2.45455	7.69502	0.0113057	0.176312
SEQ_1418	-0.327459	9.12182	7.53168	0.0120429	0.185665
SEQ_2171	0.483301	6.13581	7.51964	0.0121022	0.185665
SEQ_0642	-0.3258	7.2284	7.45698	0.012416	0.187271
SEQ_1974	-0.267986	11.0728	7.45572	0.0124224	0.187271
SEQ_1505	2.1612	10.5186	7.43874	0.0125469	0.187271
SEQ_0257	1.38145	6.84972	7.41837	0.0126519	0.187271
SEQ_1790	-0.224525	11.4498	7.40117	0.0127031	0.187271
SEQ_0757	-0.659289	6.30407	7.37265	0.0128527	0.188007
SEQ_0874	0.346382	9.59482	7.33009	0.0130795	0.189854
SEQ_0784	-0.376741	9.17427	7.26954	0.01341	0.193165
SEQ_0619	-0.384106	9.06681	7.18412	0.0138921	0.196403
SEQ_1093	-0.3962	5.16179	7.17622	0.0139376	0.196403
SEQ_0252	-0.380756	11.1398	7.15698	0.0140492	0.196403
SEQ_1514	0.359815	3.03517	7.15666	0.0140511	0.196403
SEQ_2024	-0.343405	7.95686	7.10458	0.0143583	0.199222
SEQ_0106	0.60391	3.78958	7.06835	0.0145765	0.200206
SEQ_0266	-0.294558	5.39268	7.05767	0.0146415	0.200206
SEQ_2095	0.627451	1.17498	6.99785	0.0150117	0.203037
SEQ_2119	0.291467	5.08913	6.98958	0.0150637	0.203037
SEQ_1104	0.205937	8.41562	6.92685	0.0154646	0.204797
SEQ_1576	-0.328165	9.8053	6.92353	0.0154862	0.204797
SEQ_0341	0.320537	10.4061	6.91834	0.0155199	0.204797
SEQ_0863	1.02429	3.35515	6.8515	0.0159871	0.209497
SEQ_0994	-0.335873	10.47	6.83106	0.0161	0.209522
SEQ_1940	0.389578	7.22688	6.75812	0.0166033	0.214592
SEQ_0340	0.334112	10.7192	6.70093	0.0170103	0.214939
SEQ_1578	-0.379932	7.40529	6.68615	0.0171173	0.214939
SEQ_1810	0.298478	4.20711	6.68434	0.0171304	0.214939
SEQ_1724	0.610667	3.67967	6.67757	0.0171797	0.214939
SEQ_0338	-0.271154	9.19176	6.67483	0.0171997	0.214939
SEQ_1772	-0.265261	8.3567	6.63911	0.0174627	0.216791
SEQ_1951	0.305669	6.75891	6.60681	0.0177045	0.218355
SEQ_2122	0.230653	7.51582	6.58215	0.0178915	0.219229
SEQ_1415	-0.276565	8.62926	6.55401	0.0181077	0.220447
SEQ_1997	0.791358	5.60733	6.51233	0.0184792	0.222777
SEQ_1342	0.200281	9.12597	6.49944	0.0185352	0.222777
SEQ_1534	0.459326	6.75013	6.4842	0.0186566	0.222782
SEQ_1029	0.343297	4.63839	6.45861	0.0188626	0.222782
SEQ_1639	-0.242317	4.49908	6.45049	0.0189284	0.222782
SEQ_1074	0.297872	7.25759	6.4311	0.0190867	0.222782
SEQ_2231	0.293319	8.7546	6.42631	0.019126	0.222782
SEQ_2159	-0.206503	8.38472	6.39347	0.0193981	0.224566
SEQ_0366	0.35692	5.7249	6.36235	0.01966	0.2254
SEQ_0640	-0.269773	8.2839	6.35657	0.019709	0.2254
SEQ_2085	-2.53971	-0.49525	6.32535	0.0200242	0.227624
SEQ_0650	-0.612659	7.65455	6.27691	0.0204476	0.231046
SEQ_1777	-0.216701	9.21629	6.24422	0.0206905	0.232146
SEQ_2079	-2.29673	0.799527	6.23844	0.020791	0.232146
SEQ_1105	0.281717	8.1953	6.20134	0.0210793	0.233926
SEQ_0778	0.612277	7.27467	6.16456	0.0214687	0.233926
SEQ_1841	-0.170325	9.5244	6.14772	0.0215772	0.233926
SEQ_1344	0.216773	6.68309	6.13566	0.021691	0.233926
SEQ_0682	-0.458359	8.43789	6.12555	0.0217869	0.233926
SEQ_1597	-0.263052	8.5719	6.10065	0.0220252	0.233926
SEQ_0118	0.251415	10.1065	6.09518	0.0220779	0.233926
SEQ_1687	0.984123	4.60659	6.08433	0.0222329	0.233926
SEQ_2120	0.304325	8.51447	6.07893	0.0222353	0.233926
SEQ_1537	-0.2657	9.60757	6.05877	0.0224324	0.233926
SEQ_0018	0.417534	5.86324	6.05634	0.0224563	0.233926
SEQ_0903	0.350619	3.35077	6.04039	0.0226138	0.233926
SEQ_1727	0.503338	7.19076	6.03886	0.022629	0.233926
SEQ_0455	-0.225021	6.30648	6.00036	0.0230145	0.233926
SEQ_1604	0.369552	7.59356	5.99463	0.0230726	0.233926
SEQ_0460	0.481711	5.13311	5.99097	0.0231097	0.233926
SEQ_0254	-0.310081	8.45636	5.98698	0.0231502	0.233926
SEQ_1117	-0.596387	9.64652	5.98889	0.0231819	0.233926
SEQ_0105	0.55562	5.31801	5.9522	0.0235073	0.233972
SEQ_1939	-0.252607	9.39928	5.94162	0.0236171	0.233972
SEQ_1704	0.854586	-0.449613	5.92705	0.0237693	0.233972
SEQ_0645	-0.234077	9.51405	5.90982	0.0239507	0.233972
SEQ_2077	-2.37965	1.11487	5.91394	0.023959	0.233972
SEQ_0461	-0.215	5.17537	5.90008	0.0240539	0.233972
SEQ_0861	0.375095	8.49642	5.89628	0.0240944	0.233972
SEQ_0862	1.05253	4.25636	5.89328	0.0241783	0.233972
SEQ_1765	-0.489371	5.22464	5.84358	0.0246626	0.234744
SEQ_0332	-0.185465	8.09751	5.84243	0.0246751	0.234744
SEQ_1219	0.21976	10.4242	5.84179	0.0246822	0.234744
SEQ_1021	-0.167955	9.78102	5.83297	0.0247788	0.234744
SEQ_1913	-0.210688	7.21158	5.81492	0.024978	0.234744
SEQ_1890	0.187042	10.1615	5.8029	0.0251116	0.234744
SEQ_0016	0.333191	8.60129	5.80134	0.025129	0.234744
SEQ_1145	0.305863	8.25849	5.78162	0.02535	0.235643
SEQ_0334	-0.172701	8.07788	5.77054	0.0254752	0.235646
SEQ_0290	-0.302705	9.63156	5.73902	0.0258351	0.237211
SEQ_2234	-0.268353	8.3071	5.73376	0.0258958	0.237211
SEQ_1985	0.259593	9.85764	5.70567	0.0262222	0.237493
SEQ_2020	0.936702	4.74855	5.70969	0.026229	0.237493
SEQ_1928	-0.305908	10.0011	5.69867	0.0263042	0.237493
SEQ_1426	-0.23065	7.13428	5.67526	0.0265807	0.238847
SEQ_1774	-0.193199	11.7698	5.63395	0.0270768	0.240648
SEQ_0898	-0.321313	13.2777	5.62763	0.0271536	0.240648
SEQ_1107	0.236732	9.21834	5.62679	0.0271638	0.240648
SEQ_1383	0.594369	-0.623148	5.61329	0.0273287	0.240971
SEQ_1118	-0.457839	7.94388	5.59054	0.0276092	0.240971
SEQ_2212	-0.728378	8.22553	5.59079	0.0276612	0.240971
SEQ_1165	-0.179234	9.36123	5.58194	0.027716	0.240971
SEQ_1889	0.276991	10.9868	5.57211	0.0278387	0.240971
SEQ_0129	0.277095	11.6029	5.51995	0.0285002	0.243984
SEQ_1396	-0.315104	7.48496	5.50872	0.0286449	0.243984
SEQ_1921	0.280061	5.31565	5.50721	0.0286644	0.243984
SEQ_0492	0.61769	10.021	5.50847	0.028704	0.243984
SEQ_0317	0.4281	2.61984	5.47252	0.0291171	0.244634
SEQ_0210	-0.442119	6.36412	5.46214	0.0292541	0.244634
SEQ_0052	-0.205952	8.02292	5.4418	0.0295246	0.244634
SEQ_1011	-0.258815	10.3797	5.43788	0.0295771	0.244634
SEQ_0309	-0.359845	4.45272	5.4346	0.0296211	0.244634
SEQ_1957	0.768524	5.70007	5.43538	0.0296673	0.244634
SEQ_1717	1.07326	7.66184	5.43383	0.029688	0.244634
SEQ_1551	-0.249697	9.47647	5.36807	0.0305291	0.248201
SEQ_0643	-0.227834	7.98598	5.3444	0.0308597	0.248201
SEQ_1679	0.184406	8.7515	5.34366	0.0308701	0.248201
SEQ_0333	-0.180788	9.08653	5.32838	0.0310857	0.248201
SEQ_1513	0.278899	3.61978	5.32125	0.0311869	0.248201
SEQ_1094	0.247497	6.03647	5.31954	0.0312113	0.248201
SEQ_1819	0.898351	6.43746	5.2992	0.0315603	0.248201
SEQ_1655	0.242383	9.93687	5.29408	0.0315759	0.248201
SEQ_0339	-0.201765	11.3592	5.27535	0.0318472	0.248201
SEQ_1590	0.381583	0.508468	5.27308	0.0318803	0.248201
SEQ_0622	-0.253793	9.60124	5.27065	0.0319159	0.248201
SEQ_0594	-0.41999	5.7246	5.26937	0.0319345	0.248201
SEQ_0255	-0.337155	9.75222	5.26325	0.032024	0.248201
SEQ_2071	-1.98461	0.681333	5.26269	0.0320906	0.248201
SEQ_2100	0.37486	4.06749	5.25849	0.0320939	0.248201
SEQ_1084	0.342217	4.71566	5.22656	0.0325666	0.249523
SEQ_1607	-2.18881	6.37082	5.22544	0.0326421	0.249523
SEQ_1958	0.849849	3.23429	5.21498	0.0327548	0.249523
SEQ_0472	-0.641311	7.65434	5.21533	0.0327937	0.249523
SEQ_2032	-0.2578	8.93069	5.18074	0.0332588	0.249833
SEQ_1302	0.176839	9.63458	5.17232	0.0333878	0.249833
SEQ_0389	0.37482	7.85527	5.17144	0.0334012	0.249833
SEQ_0621	-0.269914	11.4259	5.17062	0.0334139	0.249833
SEQ_0774	-0.387784	10.6901	5.14582	0.0337974	0.249833
SEQ_0096	-0.399029	8.40178	5.14138	0.0338666	0.249833
SEQ_1148	0.507846	8.76627	5.1448	0.033873	0.249833
SEQ_1431	-0.171805	8.7553	5.13965	0.0338936	0.249833
SEQ_2064	-2.09707	1.12071	5.13292	0.0340586	0.250004
SEQ_1697	0.269457	6.29551	5.11886	0.0342201	0.250004
SEQ_1700	0.274594	8.03584	5.1129	0.0343143	0.250004
SEQ_1164	-0.191339	6.72063	5.0982	0.0345479	0.250738
SEQ_1929	-0.299227	9.68576	5.06801	0.0350335	0.253288
SEQ_1352	0.402673	7.91219	5.04071	0.0354791	0.254574
SEQ_2076	-2.09694	1.40774	5.03976	0.0355555	0.254574
SEQ_1343	0.195047	7.61823	5.0324	0.0356161	0.254574
SEQ_0883	0.484645	5.69537	5.00891	0.0360064	0.256032
SEQ_0620	-0.228552	10.5309	5.00046	0.0361479	0.256032
SEQ_0615	-0.322891	11.5744	4.99575	0.0362271	0.256032
SEQ_0456	-0.182509	8.19856	4.94775	0.0370453	0.260481
SEQ_1640	-0.137562	7.82743	4.94221	0.0371411	0.260481
SEQ_2170	0.33778	5.14974	4.92654	0.0374134	0.260481
SEQ_1857	0.620734	-0.0480432	4.92459	0.0374475	0.260481
SEQ_1893	-0.243035	8.7085	4.9154	0.0376084	0.260481
SEQ_1728	0.657141	5.82856	4.91459	0.0376849	0.260481
SEQ_0667	-0.279109	8.65884	4.8948	0.0379722	0.261322
SEQ_0220	0.287726	3.88163	4.88854	0.0380835	0.261322
SEQ_0872	0.436175	1.39421	4.8775	0.0382806	0.261723
SEQ_1414	-0.245523	8.83687	4.85517	0.0386831	0.262917
SEQ_1475	-0.270916	7.02621	4.85053	0.0387673	0.262917
SEQ_0881	0.239165	9.61657	4.84471	0.0388732	0.262917
SEQ_1335	0.362003	12.3766	4.81279	0.03946	0.265325
SEQ_1767	-0.270357	5.00775	4.79814	0.0397327	0.265325
SEQ_0491	0.369033	6.25786	4.7873	0.0399357	0.265325
SEQ_2153	-0.193113	6.97452	4.77734	0.0401235	0.265325
SEQ_0628	-0.420328	7.77882	4.77376	0.040191	0.265325
SEQ_1032	-0.250474	8.18782	4.77045	0.0402539	0.265325
SEQ_1326	-0.201599	6.804	4.76645	0.0403297	0.265325
SEQ_0998	-0.890442	5.16147	4.76851	0.0403542	0.265325
SEQ_1820	0.826407	7.11319	4.75571	0.040598	0.265719
SEQ_1050	0.40936	9.85832	4.74732	0.0406957	0.265719
SEQ_1558	-0.164737	8.07625	4.7388	0.0408591	0.265791
SEQ_2023	-0.289979	7.5013	4.72694	0.0410885	0.265791
SEQ_0783	-0.288273	8.70927	4.72054	0.0412128	0.265791
SEQ_0802	-0.810816	-1.273	4.71068	0.0414054	0.265791
SEQ_1469	-0.447528	5.65612	4.7048	0.0415207	0.265791
SEQ_0837	-0.677487	0.912752	4.70015	0.041612	0.265791
SEQ_0780	-1.11846	3.0897	4.69414	0.0417949	0.265791
SEQ_0224	-0.271657	8.16216	4.68418	0.0419279	0.265791
SEQ_0469	-0.172161	8.18438	4.68183	0.0419744	0.265791
SEQ_0310	-0.329932	4.71768	4.64089	0.0427973	0.269242
SEQ_1982	0.489351	2.76505	4.62681	0.0430846	0.269242
SEQ_1429	-0.206635	8.25756	4.62409	0.0431403	0.269242
SEQ_2232	0.276118	7.33752	4.61871	0.0432509	0.269242
SEQ_2180	0.385832	3.77289	4.61683	0.0432895	0.269242
SEQ_0864	0.928921	3.35774	4.61582	0.0433755	0.269242
SEQ_0361	-0.163419	7.41952	4.58183	0.0440169	0.270953
SEQ_0365	0.249415	6.47174	4.58113	0.0440316	0.270953
SEQ_2156	0.358134	4.45453	4.57873	0.0440819	0.270953
SEQ_0406	-0.966542	3.24707	4.54142	0.0449398	0.275032
SEQ_2173	0.27348	7.21372	4.52453	0.0452378	0.275032
SEQ_0696	-0.758056	7.20982	4.52479	0.0452982	0.275032
SEQ_1433	-0.496669	7.5022	4.51845	0.0454357	0.275032
SEQ_1686	0.800337	5.81485	4.51667	0.0454743	0.275032
SEQ_0001	0.220651	9.54261	4.49793	0.0458175	0.276222
SEQ_0934	0.88675	0.771154	4.47966	0.0462207	0.277766
SEQ_0698	-0.251257	9.06918	4.45014	0.0468805	0.280303
SEQ_1402	0.27267	9.11488	4.44751	0.0469399	0.280303
SEQ_1004	-0.875537	8.43648	4.43227	0.0473521	0.281872
SEQ_1072	0.299485	6.81434	4.40129	0.0479962	0.284807
SEQ_0398	0.189373	8.117	4.38706	0.0483266	0.284995
SEQ_0475	-0.579227	7.50408	4.38982	0.0483299	0.284995
SEQ_0525	1.1206	2.23501	4.35328	0.0491898	0.289151
SEQ_2209	-0.144644	6.21993	4.34408	0.0493411	0.289151
SEQ_0227	-0.300364	10.1381	4.32483	0.0498031	0.290955
SEQ_1166	-0.160984	9.2082	4.30795	0.0502125	0.292441
SEQ_0728	-0.198292	10.2875	4.29287	0.0505813	0.293683
SEQ_1147	0.329222	7.70106	4.27781	0.050953	0.293944
SEQ_1981	0.436496	5.35078	4.2763	0.0509903	0.293944
SEQ_0493	0.562648	8.94906	4.27489	0.0510937	0.293944
SEQ_1698	0.2856	8.45576	4.24517	0.0517686	0.296922
SEQ_0975	0.224718	9.75323	4.23209	0.0520999	0.297917
SEQ_1003	-0.841406	8.86087	4.22299	0.0524006	0.298731
SEQ_0983	0.275556	9.72225	4.20461	0.0528032	0.300119
SEQ_1557	-0.143064	7.60069	4.18947	0.0531953	0.30144
SEQ_1016	0.203044	7.76751	4.17268	0.0536344	0.303018
SEQ_0473	-0.56137	7.07135	4.14157	0.0545282	0.306778
SEQ_0866	0.807461	2.99063	4.13136	0.0547495	0.306778
SEQ_2158	-0.164597	7.38112	4.12929	0.0547875	0.306778
SEQ_2075	-2.22207	4.21131	4.113	0.0552979	0.307892
SEQ_1512	0.237594	2.8455	4.10643	0.0554065	0.307892
SEQ_2073	-2.13166	3.89548	4.10645	0.0554761	0.307892
SEQ_1322	0.185322	8.9637	4.08595	0.0559677	0.309141
SEQ_1588	0.215438	6.26622	4.0825	0.0560629	0.309141
SEQ_1575	-0.235811	9.07273	4.07781	0.0561926	0.309141
SEQ_0457	-0.987083	6.22382	4.06499	0.0566196	0.309384
SEQ_0704	0.308846	6.61122	4.04854	0.05701	0.309384
SEQ_1499	-0.205481	9.16869	4.04472	0.0571175	0.309384
SEQ_0226	-0.325226	6.1227	4.04246	0.0571814	0.309384
SEQ_1466	0.127813	9.37909	4.04121	0.0572167	0.309384
SEQ_0751	-0.353319	7.1369	4.03963	0.0572614	0.309384
SEQ_0200	-0.185088	8.84686	4.03529	0.0573844	0.309384
SEQ_1737	-0.37847	0.267314	4.02357	0.0577178	0.310295
SEQ_1296	0.358468	2.70052	3.997	0.0584822	0.313511
SEQ_0593	-0.50242	10.2056	3.9896	0.0587683	0.313961
SEQ_0474	-0.563176	10.0214	3.98512	0.0588989	0.313961
SEQ_0524	1.08477	3.80675	3.9737	0.0592331	0.314853
SEQ_0161	-2.03285	1.23147	3.93399	0.0604129	0.317904
SEQ_0316	0.288022	5.80177	3.93012	0.0604575	0.317904
SEQ_0559	0.213009	7.3205	3.92797	0.0605223	0.317904
SEQ_1464	0.294469	4.84338	3.92207	0.0607006	0.317904
SEQ_1278	0.268038	8.27111	3.91543	0.0609018	0.317904
SEQ_1835	-0.165408	9.76489	3.91517	0.0609097	0.317904
SEQ_0330	-0.118867	7.76148	3.91174	0.0610139	0.317904
SEQ_1637	-0.167665	7.52422	3.90711	0.0611549	0.317904
SEQ_1566	-0.205775	9.80272	3.85723	0.0626979	0.323304
SEQ_1814	0.704456	7.92834	3.8591	0.0627119	0.323304
SEQ_2045	-0.733001	2.21706	3.85419	0.0627935	0.323304
SEQ_1719	0.277811	6.86477	3.84018	0.0632357	0.323304
SEQ_1821	0.914633	8.01288	3.83631	0.0634312	0.323304
SEQ_0494	0.541593	9.98714	3.83443	0.0634909	0.323304
SEQ_2211	-0.214976	6.85797	3.8306	0.0635403	0.323304
SEQ_1336	0.31744	5.01641	3.82984	0.0635643	0.323304
SEQ_1749	0.478617	-1.49584	3.81129	0.0641588	0.325451
SEQ_2070	-1.98544	3.22979	3.80358	0.0644809	0.326082
SEQ_1844	0.223431	11.1128	3.79058	0.0648301	0.326082
SEQ_0302	0.185725	8.32307	3.7896	0.0648623	0.326082
SEQ_1796	0.1786	5.58846	3.78307	0.0650757	0.326082
SEQ_1218	0.181076	6.09838	3.77316	0.065401	0.326082
SEQ_0590	-0.330626	6.35774	3.76593	0.0656396	0.326082
SEQ_0422	0.187799	8.39144	3.76522	0.0656633	0.326082
SEQ_1658	0.305299	7.99965	3.76404	0.0657022	0.326082
SEQ_1901	0.260225	7.24333	3.75991	0.0658392	0.326082
SEQ_0776	-0.186124	10.3241	3.75205	0.0661006	0.326082
SEQ_0017	0.312151	7.29905	3.74484	0.0663417	0.326082
SEQ_0232	0.716089	10.8022	3.74657	0.0663569	0.326082
SEQ_0962	0.144718	9.25876	3.73247	0.0667573	0.326948
SEQ_0988	0.193779	5.9866	3.72884	0.0668796	0.326948
SEQ_1626	0.345314	1.66328	3.72079	0.0671523	0.327433
SEQ_2074	-1.98426	2.77929	3.70942	0.0676134	0.328194
SEQ_1654	0.567547	7.43982	3.70816	0.0676563	0.328194
SEQ_1049	0.356505	9.18486	3.70006	0.0678793	0.328431
SEQ_1048	0.157842	12.2775	3.66189	0.0691867	0.332071
SEQ_0047	0.247187	1.68232	3.65781	0.0693303	0.332071
SEQ_2021	0.758329	6.66815	3.65905	0.0693605	0.332071
SEQ_1718	0.295803	8.74816	3.65342	0.069485	0.332071
SEQ_2015	-0.248123	7.63279	3.65268	0.0695114	0.332071
SEQ_2067	-1.69428	-1.45317	3.64225	0.069955	0.332319
SEQ_2072	-2.00656	4.09383	3.64038	0.0700214	0.332319
SEQ_0886	-0.19656	11.1892	3.63633	0.0700916	0.332319
SEQ_1826	-0.108334	7.1096	3.62347	0.070552	0.333133
SEQ_1133	0.176431	8.13839	3.62167	0.0706164	0.333133
SEQ_1363	0.708427	0.798392	3.60602	0.0711821	0.334517
SEQ_0358	0.331692	7.56924	3.60375	0.0712644	0.334517
SEQ_0670	0.271043	12.7898	3.59128	0.0717193	0.335611
SEQ_2178	0.27795	10.4817	3.58763	0.0718531	0.335611
SEQ_2080	-1.62279	-0.533631	3.5788	0.0722528	0.335711
SEQ_2035	0.401548	4.0729	3.57402	0.0723547	0.335711
SEQ_0384	0.212018	5.97509	3.57257	0.0724083	0.335711
SEQ_2102	-0.268363	7.00523	3.55848	0.0729321	0.335933
SEQ_1779	0.182164	6.89429	3.55771	0.0729607	0.335933
SEQ_0982	0.320151	7.31783	3.55692	0.0729903	0.335933
SEQ_2025	0.3847	4.71124	3.55048	0.0732314	0.336223
SEQ_0394	-0.191556	9.79048	3.54414	0.0734698	0.336499
SEQ_0234	-0.188013	11.4042	3.53559	0.0737924	0.337158
SEQ_0916	-0.299886	10.7445	3.5193	0.0744116	0.337459
SEQ_0225	0.564179	9.11259	3.51984	0.0744664	0.337459
SEQ_1884	-0.21018	10.7845	3.51325	0.0746433	0.337459
SEQ_0094	0.253967	7.16135	3.51072	0.0747402	0.337459
SEQ_1109	-0.194236	8.04233	3.51041	0.0747524	0.337459
SEQ_2043	-0.600418	-1.39072	3.50126	0.0751045	0.337485
SEQ_0508	0.139799	9.7422	3.50097	0.0751159	0.337485
SEQ_1552	-0.203812	9.16208	3.48802	0.0756178	0.338933
SEQ_1877	-0.280246	6.83395	3.47659	0.0760643	0.340126
SEQ_1961	0.168323	5.77349	3.45428	0.0769442	0.343136
SEQ_0303	0.191439	8.25066	3.45033	0.0771011	0.343136
SEQ_0368	0.243141	6.4219	3.4437	0.0773656	0.343503
SEQ_1403	0.419793	10.9011	3.4333	0.0778016	0.344093
SEQ_0773	-0.307596	9.60007	3.4268	0.0780443	0.344093
SEQ_0711	1.11145	5.62483	3.42865	0.0780455	0.344093
SEQ_0080	0.254234	10.3328	3.42098	0.0782795	0.34432
SEQ_1530	-0.349072	4.88819	3.39485	0.0793462	0.348201
SEQ_0509	0.157586	8.81054	3.38772	0.0796403	0.34868
SEQ_1953	0.249287	6.34658	3.37961	0.0799758	0.349339
SEQ_1005	-0.778819	7.00073	3.36854	0.0805134	0.350875
SEQ_0919	-0.235986	11.1978	3.35178	0.081141	0.352795
SEQ_0841	-0.726006	1.2924	3.33982	0.0816479	0.354183
SEQ_0599	0.385298	11.3682	3.32461	0.0822974	0.355507
SEQ_1564	-0.308244	4.42244	3.32386	0.0823298	0.355507
SEQ_0756	-0.488188	2.82132	3.31237	0.0828246	0.356826
SEQ_1587	-0.437827	6.62975	3.30433	0.0831925	0.357595
SEQ_1246	0.319243	6.28484	3.28783	0.0838934	0.359788
SEQ_0606	-0.282448	8.73584	3.2734	0.0845297	0.361695
SEQ_0466	-0.345749	1.82677	3.26731	0.0847997	0.362029
SEQ_1678	0.171307	7.47938	3.26107	0.0850772	0.36224
SEQ_1788	0.162526	5.55424	3.25759	0.0852328	0.36224
SEQ_1102	0.436576	8.03536	3.25449	0.0854484	0.362339
SEQ_0091	0.227846	4.92004	3.24356	0.0858626	0.362619
SEQ_0073	-0.2063	7.82428	3.24183	0.0859406	0.362619
SEQ_2068	-1.60651	-1.64705	3.23646	0.0862601	0.362619
SEQ_0814	-2.09074	1.62942	3.23358	0.0863908	0.362619
SEQ_1083	0.26387	5.14538	3.22919	0.0865129	0.362619
SEQ_2001	-0.143444	7.42215	3.2258	0.0866672	0.362619
SEQ_0926	-0.145764	9.25104	3.22106	0.0868833	0.362719
SEQ_1376	0.25447	8.18593	3.2121	0.0872941	0.363629
SEQ_1759	0.287071	0.95049	3.20533	0.0876058	0.364124
SEQ_1952	0.23123	6.31877	3.20062	0.0878232	0.364225
SEQ_1638	-0.115747	9.60807	3.17723	0.0889134	0.36738
SEQ_1153	-0.280852	10.1107	3.17576	0.0889826	0.36738
SEQ_0616	-0.233664	8.13621	3.17181	0.089168	0.36738
SEQ_1053	2.32652	0.437712	3.16631	0.0895049	0.367518
SEQ_1337	-0.110098	9.49962	3.16106	0.0896762	0.367518
SEQ_0690	-0.170478	8.76473	3.15827	0.0898086	0.367518
SEQ_0288	-0.304239	10.0917	3.15465	0.0899806	0.367518
SEQ_1357	0.48945	1.60313	3.14745	0.0903239	0.368004
SEQ_1781	0.132416	10.8913	3.14399	0.0904895	0.368004
SEQ_1782	-0.259863	7.01197	3.13638	0.0908548	0.368695
SEQ_1979	0.352721	3.49526	3.12982	0.0911713	0.368755
SEQ_1064	0.334709	9.30814	3.12838	0.0912606	0.368755
SEQ_1776	-0.168725	10.1732	3.12083	0.0916071	0.369196
SEQ_0931	0.562847	10.7589	3.11926	0.0917609	0.369196
SEQ_1359	0.612018	3.11561	3.11207	0.0920338	0.369235
SEQ_0465	-0.211101	3.1962	3.10945	0.0921621	0.369235
SEQ_0321	0.570612	3.05286	3.1053	0.0923651	0.369265
SEQ_1729	-0.715862	4.57974	3.09847	0.0927788	0.370135
SEQ_0006	0.206223	5.30153	3.0898	0.0931295	0.37075
SEQ_0313	-0.288957	3.2028	3.07756	0.0937381	0.372387
SEQ_0289	-0.225881	10.1117	3.06113	0.0945623	0.374872
SEQ_2134	-0.146578	8.96739	3.05175	0.0950365	0.375327
SEQ_1567	-0.254135	7.03322	3.0489	0.0951811	0.375327
SEQ_0380	0.264925	5.3761	3.04708	0.0952739	0.375327
SEQ_0478	0.264573	10.7186	3.03589	0.0958449	0.37679
SEQ_1056	0.283711	6.41333	3.02125	0.096598	0.378787
SEQ_1600	-0.173394	8.86603	3.01823	0.0967542	0.378787
SEQ_0093	0.189549	6.92188	2.99508	0.0979618	0.382113
SEQ_1845	0.181489	7.59773	2.99109	0.0981722	0.382113
SEQ_0816	-0.387707	8.05714	2.98899	0.0983609	0.382113
SEQ_0781	-0.477701	5.26522	2.982	0.098672	0.382113
SEQ_1507	0.45868	12.7797	2.97786	0.0988717	0.382113
SEQ_1556	-0.11851	9.26348	2.97428	0.0990621	0.382113
SEQ_1101	0.453925	3.0059	2.9712	0.0992262	0.382113
SEQ_1116	0.24246	10.2	2.96947	0.0993184	0.382113
SEQ_1711	0.257462	3.45587	2.9653	0.0995416	0.382113
SEQ_1044	0.254194	8.70279	2.96337	0.0996446	0.382113
SEQ_0763	1.18581	0.558476	2.96135	0.0998313	0.382113
SEQ_1281	0.441177	8.46529	2.95246	0.10031	0.382419
SEQ_0306	0.0929656	9.32949	2.95089	0.100317	0.382419
SEQ_1802	-0.11793	9.34702	2.94046	0.100881	0.382817
SEQ_0680	-0.395505	10.956	2.93908	0.100977	0.382817
SEQ_0387	0.246527	9.25118	2.93774	0.101029	0.382817
SEQ_0282	0.372417	0.235489	2.92549	0.101699	0.384582
SEQ_0887	-0.193562	11.7182	2.91856	0.10208	0.384706
SEQ_2201	0.266748	10.5359	2.91749	0.10214	0.384706
SEQ_1338	-0.151519	10.7898	2.9052	0.10282	0.386498
SEQ_1034	-0.375775	8.56244	2.90163	0.103098	0.386771
SEQ_0638	-0.33328	7.64741	2.88991	0.103675	0.388163
SEQ_0646	-0.154876	8.53211	2.87929	0.104273	0.389628
SEQ_1954	0.199492	6.34986	2.85989	0.105376	0.392973
SEQ_2065	-1.83195	0.679031	2.85551	0.105706	0.393425
SEQ_0495	0.179339	7.52779	2.84448	0.106262	0.393528
SEQ_1599	-0.211026	8.33955	2.84053	0.106491	0.393528
SEQ_0201	-0.16897	11.6651	2.836	0.106754	0.393528
SEQ_0647	-0.254411	8.8884	2.83562	0.106775	0.393528
SEQ_0644	-0.177711	5.58119	2.83282	0.106939	0.393528
SEQ_1163	-0.137931	8.20134	2.83203	0.106985	0.393528
SEQ_1024	-0.625189	9.65183	2.82967	0.107201	0.393558
SEQ_0681	-0.280625	8.85704	2.82119	0.107618	0.394322
SEQ_0221	0.231692	4.79865	2.81307	0.108095	0.395302
SEQ_1439	0.517442	6.38843	2.80763	0.108496	0.395999
SEQ_2131	0.146724	6.68242	2.78641	0.109681	0.399553
SEQ_1650	0.156939	10.2633	2.7776	0.11021	0.400707
SEQ_0468	-0.251613	9.88449	2.76765	0.110813	0.402123
SEQ_0044	-0.460811	8.60738	2.75128	0.111891	0.405255
SEQ_0025	-0.176535	1.87246	2.72757	0.113277	0.409491
SEQ_1019	-0.154763	7.00555	2.72277	0.113577	0.409624
SEQ_0130	0.221452	10.6615	2.71906	0.113809	0.409624
SEQ_1330	0.170564	6.7019	2.7151	0.114057	0.409624
SEQ_1613	0.397329	2.90371	2.71311	0.114182	0.409624
SEQ_0716	-0.278003	6.40215	2.70077	0.114962	0.411325
SEQ_1803	-0.130193	10.4813	2.6987	0.115093	0.411325
SEQ_1712	0.342939	2.21952	2.68157	0.116186	0.414434
SEQ_1413	-0.158384	8.96987	2.67821	0.116402	0.414434
SEQ_0229	0.272847	3.48677	2.6741	0.116667	0.414596
SEQ_1368	-0.166406	8.50889	2.6642	0.117307	0.416087
SEQ_0625	-0.188321	10.4729	2.65388	0.11798	0.417687
SEQ_2141	-0.177719	5.53217	2.64918	0.118287	0.417993
SEQ_0408	0.197595	8.03595	2.64174	0.118776	0.418934
SEQ_1643	-0.0743715	9.05457	2.62887	0.119627	0.42115
SEQ_0275	-0.568042	3.99199	2.61917	0.12032	0.422801
SEQ_1470	0.315736	7.11944	2.61481	0.120566	0.422876
SEQ_1598	0.227948	4.35265	2.61085	0.120831	0.423022
SEQ_0743	0.362903	-0.44168	2.60721	0.121076	0.42309
SEQ_1440	0.470493	5.83045	2.60416	0.121362	0.42309
SEQ_0301	0.152889	9.25401	2.60002	0.121563	0.42309
SEQ_0922	-0.193084	9.64156	2.59217	0.122095	0.42309
SEQ_1452	-0.26978	9.69036	2.59111	0.122167	0.42309
SEQ_2148	-0.272228	8.61063	2.59062	0.1222	0.42309
SEQ_1797	0.186997	8.68725	2.5874	0.12242	0.42309
SEQ_1467	0.775162	4.67256	2.57656	0.123242	0.425152
SEQ_0479	0.180585	8.78613	2.56546	0.123929	0.425953
SEQ_1184	-0.314979	6.0771	2.56479	0.123975	0.425953
SEQ_2003	-0.22569	10.737	2.56225	0.124152	0.425953
SEQ_1170	-0.117552	11.0339	2.55465	0.12468	0.426413
SEQ_1955	-0.325896	6.49776	2.55262	0.124822	0.426413
SEQ_0801	-1.38108	-1.71062	2.55006	0.125081	0.426413
SEQ_1362	0.549802	0.0331082	2.54737	0.12519	0.426413
SEQ_0637	0.204409	10.6944	2.54251	0.125531	0.426804
SEQ_0414	0.211687	8.11388	2.53123	0.126327	0.42874
SEQ_0789	-1.75886	5.76264	2.52556	0.126809	0.429603
SEQ_1565	-0.33997	1.96046	2.5187	0.127219	0.430218
SEQ_1785	-0.145037	10.8387	2.49896	0.128639	0.433674
SEQ_2146	0.217924	12.3322	2.49091	0.129223	0.433674
SEQ_1154	-0.228954	9.91885	2.48734	0.129483	0.433674
SEQ_0095	0.239976	6.79335	2.48658	0.129539	0.433674
SEQ_0442	-0.222092	10.9807	2.48569	0.129603	0.433674
SEQ_1195	-0.179127	6.17153	2.48501	0.129653	0.433674
SEQ_1015	0.325236	4.04273	2.48233	0.129849	0.433674
SEQ_1453	-0.263968	10.7642	2.47842	0.130136	0.433864
SEQ_2222	0.232355	7.45037	2.47354	0.130495	0.434292
SEQ_0305	0.0971679	9.08949	2.46286	0.131284	0.434645
SEQ_1360	0.579951	3.03058	2.46082	0.131435	0.434645
SEQ_1169	-0.333007	9.70903	2.46046	0.131542	0.434645
SEQ_0046	-0.566954	6.9966	2.46033	0.131551	0.434645
SEQ_1816	0.62774	3.49128	2.45763	0.131752	0.434645
SEQ_0990	0.135042	9.44953	2.45344	0.131985	0.434653
SEQ_0807	-0.616206	1.32213	2.43788	0.133153	0.437735
SEQ_1086	-0.493859	4.51515	2.42277	0.134318	0.440797
SEQ_1081	0.221829	7.27354	2.41517	0.134879	0.441868
SEQ_1027	-0.52007	11.2503	2.41156	0.135235	0.442062
SEQ_1139	0.15264	8.12404	2.4083	0.135406	0.442062
SEQ_2160	-0.154104	9.42318	2.40265	0.135842	0.442718
SEQ_0991	0.116986	8.12932	2.39697	0.136282	0.442837
SEQ_0337	-0.157056	9.19059	2.39612	0.136348	0.442837
SEQ_1045	0.229317	8.93342	2.38924	0.136883	0.44381
SEQ_0186	-1.17546	0.133915	2.37743	0.137886	0.445656
SEQ_0014	-0.180418	9.36054	2.37435	0.13805	0.445656
SEQ_0659	0.340499	5.61738	2.37166	0.138261	0.445656
SEQ_0813	0.88676	2.563	2.37072	0.138415	0.445656
SEQ_0928	-0.166076	7.35384	2.36588	0.138718	0.445656
SEQ_1058	0.470955	8.38457	2.36498	0.138869	0.445656
SEQ_0335	-0.135274	8.2375	2.36068	0.139131	0.445738
SEQ_1167	-0.106697	8.75302	2.35178	0.13984	0.447252
SEQ_0359	-0.140479	6.74657	2.3476	0.140176	0.447566
SEQ_1340	-0.1608	9.64493	2.34393	0.14047	0.447749
SEQ_2066	-1.5409	-0.179417	2.33778	0.141045	0.448353
SEQ_1815	0.558836	7.61765	2.33667	0.141135	0.448353
SEQ_1025	-0.542167	12.1486	2.32837	0.141808	0.449733
SEQ_1258	-0.239559	4.92512	2.31403	0.142899	0.451773
SEQ_1694	0.322689	5.73816	2.31366	0.14293	0.451773
SEQ_1279	-0.251059	8.95473	2.30558	0.143595	0.452186
SEQ_0771	-0.251044	6.22057	2.30207	0.143885	0.452186
SEQ_1395	-0.148998	9.64527	2.29956	0.144093	0.452186
SEQ_1339	-0.173185	8.22768	2.29179	0.144739	0.452186
SEQ_1930	-0.20634	8.98978	2.2907	0.14483	0.452186
SEQ_0520	-0.357309	8.39843	2.29079	0.144901	0.452186
SEQ_1634	0.17762	6.65297	2.2894	0.144938	0.452186
SEQ_0766	0.517095	5.92042	2.28987	0.144978	0.452186
SEQ_0629	-0.238917	7.18182	2.28583	0.145236	0.452246
SEQ_1879	0.159854	8.64645	2.28014	0.145714	0.452985
SEQ_0100	0.285646	0.821665	2.27171	0.146424	0.454445
SEQ_0585	-0.213263	1.90719	2.26028	0.147394	0.456703
SEQ_2103	-0.199616	7.81228	2.25603	0.147757	0.456872
SEQ_1132	0.232075	9.44307	2.25397	0.147933	0.456872
SEQ_0378	0.439186	8.24806	2.24356	0.148905	0.459124
SEQ_1726	0.489464	-1.35245	2.23473	0.149589	0.460007
SEQ_1358	0.390309	3.49525	2.2337	0.149679	0.460007
SEQ_1769	-0.267156	8.92637	2.22043	0.150836	0.462325
SEQ_2207	0.198633	6.60639	2.2172	0.151119	0.462325
SEQ_1991	0.162974	8.52003	2.21322	0.151469	0.462325
SEQ_1664	-0.0910901	7.9303	2.21205	0.151572	0.462325
SEQ_1973	-0.172841	10.1602	2.21082	0.15168	0.462325
SEQ_1972	-0.266584	4.46442	2.2083	0.151903	0.462325
SEQ_1786	-0.172066	9.70445	2.19698	0.152906	0.464628
SEQ_1404	0.351775	10.1176	2.18844	0.153748	0.465857
SEQ_2038	-0.28098	3.09654	2.18693	0.153804	0.465857
SEQ_0084	0.378094	4.53013	2.17659	0.154735	0.467924
SEQ_0467	-0.236482	7.13128	2.17017	0.155316	0.46893
SEQ_0117	0.190193	8.47876	2.16636	0.155663	0.469226
SEQ_1938	-0.149965	11.4841	2.15646	0.156566	0.469652
SEQ_0205	0.784715	3.24325	2.15731	0.156566	0.469652
SEQ_1317	-0.480051	4.05553	2.15591	0.156637	0.469652
SEQ_1627	0.229583	2.54419	2.15392	0.156799	0.469652
SEQ_1023	-0.494281	11.2882	2.15108	0.157139	0.469763
SEQ_2205	0.174494	9.85217	2.1481	0.157335	0.469763
SEQ_0921	-0.168873	11.6755	2.124	0.159574	0.475698
SEQ_1018	0.161436	8.45829	2.11515	0.160407	0.477426
SEQ_1406	0.343233	9.32008	2.11019	0.160954	0.478299
SEQ_1098	0.275084	6.7596	2.08631	0.163155	0.483515
SEQ_1217	0.133494	5.71709	2.08384	0.163394	0.483515
SEQ_1179	0.102607	9.61071	2.08219	0.163553	0.483515
SEQ_0920	-0.179859	10.3691	2.07501	0.164248	0.483515
SEQ_0352	0.408612	10.0138	2.07339	0.164484	0.483515
SEQ_0850	-2.09266	6.46034	2.07124	0.164693	0.483515
SEQ_0222	0.188519	10.6475	2.06769	0.164961	0.483515
SEQ_0085	0.331741	3.62953	2.06742	0.164988	0.483515
SEQ_0932	0.464695	10.5447	2.06793	0.165015	0.483515
SEQ_0660	-0.181921	9.31562	2.06243	0.165475	0.484111
SEQ_0526	0.19432	7.22692	2.05458	0.166247	0.485216
SEQ_0770	-0.223473	5.50989	2.05336	0.166367	0.485216
SEQ_1428	-0.156185	7.68441	2.04635	0.16706	0.486485
SEQ_0917	-0.223484	10.634	2.03864	0.167826	0.487421
SEQ_0591	-0.266349	7.73983	2.03792	0.167898	0.487421
SEQ_1303	0.138948	9.12213	2.02902	0.168788	0.489067
SEQ_1594	-0.180217	9.61139	2.02576	0.169116	0.489067
SEQ_2206	0.174079	9.75832	2.02338	0.169356	0.489067
SEQ_0033	-0.214468	1.45257	2.02193	0.169502	0.489067
SEQ_1283	0.315847	7.87941	2.01455	0.170326	0.490695
SEQ_1509	0.380082	10.5847	2.00254	0.171549	0.493199
SEQ_0360	-0.153061	5.96811	1.99817	0.171919	0.493199
SEQ_0097	0.106233	10.1166	1.99758	0.171979	0.493199
SEQ_1589	0.20149	1.46679	1.98958	0.172803	0.49334
SEQ_0893	0.13442	7.87066	1.98947	0.172815	0.49334
SEQ_0718	-0.254088	6.09017	1.98505	0.173273	0.49334
SEQ_0985	-0.186457	10.4879	1.97958	0.17384	0.49334
SEQ_1221	0.128266	8.85192	1.97852	0.17395	0.49334
SEQ_1085	0.204459	6.81261	1.97785	0.174021	0.49334
SEQ_2093	0.307393	-0.731909	1.97647	0.174164	0.49334
SEQ_1159	-0.183197	5.02717	1.97165	0.174667	0.49334
SEQ_1847	0.139426	8.70865	1.97085	0.174752	0.49334
SEQ_0701	-0.367536	5.35609	1.9688	0.174986	0.49334
SEQ_0639	-0.25439	8.10953	1.96742	0.175111	0.49334
SEQ_1522	0.134397	8.09991	1.9632	0.175555	0.49334
SEQ_0437	-0.0780347	10.1127	1.9627	0.175608	0.49334
SEQ_0747	0.44011	3.6651	1.96193	0.175689	0.49334
SEQ_1316	-0.463419	5.67981	1.9597	0.176001	0.493483
SEQ_0915	-0.241684	8.03721	1.95378	0.17655	0.494287
SEQ_0206	0.755352	2.45047	1.95109	0.176913	0.49457
SEQ_2028	0.144854	6.12016	1.94432	0.177557	0.494765
SEQ_0077	0.229354	7.60423	1.94421	0.177568	0.494765
SEQ_0536	0.225899	9.89104	1.94233	0.177769	0.494765
SEQ_1770	-0.190651	10.5971	1.93725	0.178314	0.494792
SEQ_2199	-0.38348	6.27626	1.93549	0.178579	0.494792
SEQ_0237	0.268989	6.55367	1.93306	0.178764	0.494792
SEQ_0012	0.139203	9.96497	1.93246	0.178828	0.494792
SEQ_1854	0.399462	-1.49091	1.92462	0.179675	0.496408
SEQ_0933	-0.393896	12.0969	1.92208	0.180027	0.496655
SEQ_0391	-0.260395	13.5834	1.9153	0.180689	0.497262
SEQ_1999	0.232312	4.96744	1.91409	0.18082	0.497262
SEQ_1689	0.297592	5.31296	1.91114	0.181143	0.497262
SEQ_0104	0.311318	7.64034	1.91039	0.181302	0.497262
SEQ_2214	0.0935371	7.37493	1.90229	0.182114	0.497798
SEQ_1126	0.156382	6.25225	1.90094	0.182264	0.497798
SEQ_1517	0.185926	2.26259	1.90071	0.182288	0.497798
SEQ_2236	-0.215095	6.9657	1.89577	0.182835	0.498568
SEQ_0346	-0.181601	8.36357	1.89288	0.183155	0.49872
SEQ_1214	1.01614	-1.52884	1.89064	0.18348	0.498885
SEQ_0416	-0.111065	10.2784	1.8835	0.184198	0.499341
SEQ_0549	-0.433009	10.6337	1.8816	0.184487	0.499341
SEQ_1653	-0.296702	7.59739	1.88079	0.184548	0.499341
SEQ_0849	-2.01392	6.99179	1.87965	0.184706	0.499341
SEQ_0489	-0.255081	8.19953	1.86868	0.185863	0.50175
SEQ_0248	-0.549231	5.97646	1.86493	0.186364	0.502384
SEQ_0669	0.135291	9.74844	1.8602	0.186824	0.502684
SEQ_0803	-1.21439	-1.32049	1.85925	0.187008	0.502684
SEQ_1568	1.01825	5.47714	1.85268	0.187757	0.503784
SEQ_1095	0.155682	6.08728	1.84975	0.188016	0.503784
SEQ_1709	-0.18586	4.34825	1.84375	0.188705	0.503784
SEQ_1624	0.247027	2.48596	1.8434	0.188746	0.503784
SEQ_1106	0.149383	8.54235	1.84226	0.188876	0.503784
SEQ_1734	-0.369865	3.44761	1.84102	0.189019	0.503784
SEQ_0204	0.69371	5.49635	1.83317	0.190003	0.505692
SEQ_1651	0.126739	10.2454	1.82632	0.190724	0.506896
SEQ_0245	-0.248742	1.63192	1.81984	0.191481	0.508192
SEQ_0297	0.202782	0.693115	1.81181	0.192426	0.509747
SEQ_0614	0.251426	6.38201	1.81016	0.192619	0.509747
SEQ_0135	0.967107	-1.63353	1.80862	0.192877	0.509747
SEQ_0002	0.146632	9.50185	1.80546	0.193176	0.509822
SEQ_1548	0.268859	8.68374	1.8028	0.193512	0.509995
SEQ_2107	0.218519	4.59177	1.79816	0.194042	0.51036
SEQ_1498	0.134273	4.67961	1.79346	0.194603	0.51036
SEQ_0311	-0.210851	6.66421	1.79247	0.194722	0.51036
SEQ_1059	0.213797	8.91262	1.79222	0.194752	0.51036
SEQ_1319	0.169524	9.41747	1.78967	0.195057	0.51036
SEQ_1038	-0.133616	7.38602	1.78787	0.195273	0.51036
SEQ_0009	0.148524	6.8598	1.78395	0.195744	0.510884
SEQ_1405	0.306444	9.23492	1.77224	0.197236	0.51354
SEQ_1321	0.177001	9.26781	1.77104	0.197306	0.51354
SEQ_1915	0.161666	10.429	1.76043	0.198602	0.51615
SEQ_0150	-1.65682	-0.0735273	1.75769	0.199014	0.51615
SEQ_1314	-0.409261	6.05423	1.75675	0.199129	0.51615
SEQ_0992	0.147547	7.49335	1.74684	0.200276	0.517443
SEQ_1666	-0.119494	8.96486	1.74663	0.200302	0.517443
SEQ_0765	1.31189	7.13574	1.74604	0.200451	0.517443
SEQ_1758	0.178476	2.2909	1.74052	0.201062	0.518311
SEQ_1798	0.165126	8.17961	1.72711	0.202739	0.521923
SEQ_1472	0.120233	4.217	1.72197	0.203387	0.522161
SEQ_0720	0.305128	6.28281	1.72078	0.203538	0.522161
SEQ_0905	0.236911	7.45159	1.7198	0.203662	0.522161
SEQ_0592	-0.219773	7.58223	1.71438	0.204348	0.522323
SEQ_0470	-0.0950699	8.25837	1.713	0.204524	0.522323
SEQ_0964	0.0865641	8.16588	1.7096	0.204957	0.522323
SEQ_0502	0.111848	7.7	1.70709	0.205278	0.522323
SEQ_2228	0.344144	-0.780379	1.70338	0.205753	0.522323
SEQ_1519	0.141093	4.04632	1.70188	0.205944	0.522323
SEQ_1465	0.146996	3.8511	1.69348	0.207025	0.522323
SEQ_1046	0.181721	8.62894	1.6911	0.207333	0.522323
SEQ_2007	0.120358	8.2947	1.69098	0.207349	0.522323
SEQ_0101	0.235863	4.61348	1.68588	0.20801	0.522323
SEQ_1852	0.324249	4.29108	1.68538	0.208074	0.522323
SEQ_1481	-0.147529	6.9678	1.68381	0.208278	0.522323
SEQ_0432	0.419457	6.3592	1.68283	0.20848	0.522323
SEQ_0788	-1.49816	1.48971	1.6794	0.208927	0.522323
SEQ_1127	0.141748	7.02327	1.67742	0.209112	0.522323
SEQ_0552	-0.387662	10.6594	1.67735	0.209196	0.522323
SEQ_0930	0.166759	9.98652	1.67672	0.209203	0.522323
SEQ_1756	-0.358917	5.38818	1.67481	0.209496	0.522323
SEQ_0895	0.0844826	11.0798	1.67421	0.209532	0.522323
SEQ_0984	0.243112	7.06991	1.67262	0.209741	0.522323
SEQ_0535	-0.139294	7.52159	1.67236	0.209775	0.522323
SEQ_1180	0.125759	7.30905	1.67205	0.209815	0.522323
SEQ_0451	0.193743	5.87856	1.66376	0.210908	0.524353
SEQ_0790	-1.48841	4.23909	1.63764	0.214469	0.532503
SEQ_1662	0.0795654	9.67369	1.63465	0.214799	0.532624
SEQ_1908	0.0887776	6.61965	1.62176	0.216551	0.536261
SEQ_1442	1.9053	3.34697	1.61866	0.217049	0.536791
SEQ_1931	0.078775	9.55702	1.6082	0.218414	0.539459
SEQ_1980	0.305925	2.13563	1.59537	0.220194	0.542415
SEQ_1427	-0.149537	10.0703	1.5943	0.220344	0.542415
SEQ_0811	-1.15571	-1.18765	1.5939	0.220473	0.542415
SEQ_2094	0.226036	4.95667	1.58961	0.221	0.543004
SEQ_1189	-0.311386	7.61274	1.58062	0.222338	0.545022
SEQ_0717	-0.235588	6.54026	1.57967	0.222399	0.545022
SEQ_1194	-0.244986	7.93578	1.57758	0.222695	0.545039
SEQ_1443	0.387666	5.33029	1.57123	0.223668	0.546387
SEQ_0228	0.202021	6.54932	1.56962	0.223825	0.546387
SEQ_1096	0.25877	3.01957	1.56439	0.224572	0.547239
SEQ_1688	0.562025	4.39797	1.56362	0.224754	0.547239
SEQ_1805	-0.065469	8.97867	1.55338	0.226154	0.549938
SEQ_1286	-0.104795	8.38131	1.54603	0.227217	0.551813
SEQ_0396	0.0826037	8.89445	1.53513	0.228807	0.554959
SEQ_0063	0.200846	8.61202	1.52839	0.229796	0.556389
SEQ_0648	-0.197104	9.04819	1.52684	0.230025	0.556389
SEQ_0677	-0.20167	2.96314	1.52357	0.230508	0.556389
SEQ_0188	-0.779303	1.33426	1.52298	0.230667	0.556389
SEQ_0772	0.232567	0.640822	1.52112	0.23087	0.556389
SEQ_0239	0.229116	5.806	1.51886	0.231205	0.556485
SEQ_1855	0.401507	0.0769228	1.51362	0.231985	0.55765
SEQ_0871	0.289992	0.722494	1.50785	0.232848	0.559012
SEQ_0550	-0.386352	9.51812	1.50303	0.233643	0.560208
SEQ_1315	-0.386057	5.79354	1.49887	0.234269	0.560996
SEQ_1707	0.274041	3.27654	1.49536	0.234727	0.56138
SEQ_0324	0.374169	0.86206	1.48844	0.235777	0.561711
SEQ_0561	0.120267	7.2928	1.48814	0.235823	0.561711
SEQ_1873	1.01583	6.39022	1.48792	0.235928	0.561711
SEQ_1922	0.227914	7.82031	1.48416	0.236429	0.561711
SEQ_0053	-0.107118	8.27351	1.48166	0.236812	0.561711
SEQ_0981	0.16557	9.92608	1.48035	0.237012	0.561711
SEQ_1022	-0.418207	10.8552	1.4806	0.237045	0.561711
SEQ_0875	0.160856	9.38854	1.47883	0.237246	0.561711
SEQ_0562	-0.166407	8.25872	1.47621	0.237649	0.561959
SEQ_2130	-0.112869	5.34552	1.46705	0.239062	0.564594
SEQ_2230	0.134328	10.6462	1.45914	0.240291	0.566099
SEQ_0885	0.12255	8.19288	1.45909	0.240299	0.566099
SEQ_2008	0.120985	8.39442	1.45632	0.240731	0.566403
SEQ_0553	-0.361097	10.3169	1.45377	0.241201	0.566403
SEQ_0873	0.303891	0.370995	1.45152	0.241483	0.566403
SEQ_2108	0.247059	1.20677	1.45059	0.241629	0.566403
SEQ_1474	-0.146818	7.25582	1.44652	0.242269	0.567197
SEQ_1353	0.241233	8.61128	1.44414	0.242662	0.567415
SEQ_1625	0.209809	1.39953	1.44038	0.24324	0.567931
SEQ_1399	0.140424	8.90575	1.43883	0.243485	0.567931
SEQ_0539	-0.261195	8.98477	1.43103	0.244797	0.570285
SEQ_2172	0.179616	6.93479	1.42663	0.245429	0.571054
SEQ_0727	-0.13834	7.93537	1.42456	0.245761	0.571122
SEQ_1860	-0.101812	7.01513	1.41608	0.247128	0.571675
SEQ_0993	-0.138868	6.69158	1.41521	0.247268	0.571675
SEQ_2215	0.109913	9.21455	1.4139	0.247481	0.571675
SEQ_0318	0.183501	6.25146	1.40692	0.248614	0.571675
SEQ_0974	0.116602	9.84335	1.40601	0.248763	0.571675
SEQ_1449	-0.191676	9.99326	1.40581	0.248794	0.571675
SEQ_0558	-0.112321	6.53192	1.40567	0.248818	0.571675
SEQ_2208	0.119746	8.33528	1.40542	0.248859	0.571675
SEQ_0724	-0.125638	9.29992	1.4034	0.249188	0.571675
SEQ_1060	0.202906	6.92956	1.40132	0.249528	0.571675
SEQ_1128	0.15981	8.54571	1.39995	0.249753	0.571675
SEQ_1367	-0.0794921	8.47116	1.39672	0.250283	0.571675
SEQ_1563	-0.205966	2.91925	1.39548	0.250487	0.571675
SEQ_2183	-0.553239	2.49356	1.39313	0.250943	0.571675
SEQ_1308	0.158397	8.40609	1.39244	0.250988	0.571675
SEQ_1361	0.451897	3.91919	1.39253	0.251042	0.571675
SEQ_0884	0.221993	7.5266	1.39065	0.251284	0.571675
SEQ_0013	0.12504	8.9343	1.38963	0.251452	0.571675
SEQ_0032	-0.221264	2.93366	1.38656	0.25196	0.57214
SEQ_1080	0.123613	7.61531	1.38095	0.252891	0.57232
SEQ_0453	0.112389	7.64303	1.38082	0.252914	0.57232
SEQ_1851	0.314706	2.21309	1.37858	0.253287	0.57232
SEQ_0355	0.320071	8.98931	1.37777	0.253492	0.57232
SEQ_1927	-0.157229	7.32417	1.37697	0.253556	0.57232
SEQ_1623	0.199625	3.7278	1.36831	0.255008	0.574506
SEQ_0929	0.221914	8.37076	1.36615	0.255372	0.574506
SEQ_0463	-0.100026	9.57899	1.36577	0.255437	0.574506
SEQ_1207	-0.148401	4.26191	1.35943	0.256509	0.576229
SEQ_0977	0.102537	8.41835	1.35718	0.256891	0.576355
SEQ_1125	0.11154	8.27533	1.35429	0.257384	0.576355
SEQ_1062	0.255047	9.98427	1.35412	0.257481	0.576355
SEQ_1484	-0.200797	7.82726	1.34885	0.258313	0.577147
SEQ_1097	0.23066	6.5204	1.34731	0.258577	0.577147
SEQ_1430	-0.109506	7.56073	1.34628	0.258753	0.577147
SEQ_1579	-0.442241	6.26259	1.34481	0.259073	0.57718
SEQ_2184	-0.483808	0.386118	1.33492	0.260712	0.580147
SEQ_0322	0.349789	2.03365	1.33067	0.261449	0.580563
SEQ_0487	0.240907	11.6809	1.3303	0.261515	0.580563
SEQ_2182	-0.241597	4.28897	1.32616	0.262236	0.58148
SEQ_0804	-1.16382	-0.201967	1.32438	0.262614	0.581635
SEQ_2203	0.140771	9.62754	1.31907	0.263477	0.582186
SEQ_1476	0.157352	7.86411	1.31865	0.26355	0.582186
SEQ_0260	-0.183233	8.74507	1.3173	0.263789	0.582186
SEQ_1540	-0.261611	8.66667	1.31246	0.26471	0.583537
SEQ_0043	0.133342	10.0629	1.30411	0.266122	0.585966
SEQ_0243	-0.298699	-0.706748	1.2976	0.267284	0.587578
SEQ_0580	-0.212984	2.27544	1.29513	0.267728	0.587578
SEQ_0026	-0.116675	5.01056	1.29479	0.267788	0.587578
SEQ_1878	0.0995192	9.5725	1.29084	0.268498	0.58845
SEQ_2189	0.170506	2.49896	1.28563	0.26944	0.589637
SEQ_0800	-1.02989	-1.31696	1.28476	0.269664	0.589637
SEQ_1325	-0.122602	8.26236	1.28038	0.270391	0.589961
SEQ_0890	0.114772	12.3339	1.28012	0.270438	0.589961
SEQ_1401	-0.114576	9.07406	1.27407	0.271541	0.591683
SEQ_2101	-0.362421	9.23962	1.2701	0.272336	0.59273
SEQ_0081	0.137674	12.8884	1.26765	0.272717	0.592877
SEQ_1648	-0.253561	9.12184	1.26346	0.273557	0.594018
SEQ_1144	0.147801	8.11907	1.26107	0.273931	0.594099
SEQ_0918	-0.154722	9.75079	1.25943	0.274234	0.594099
SEQ_1593	-0.152578	9.98793	1.25779	0.274539	0.594099
SEQ_1808	0.123124	7.01107	1.25218	0.275581	0.595671
SEQ_0551	-0.357199	8.40871	1.24398	0.277182	0.598072
SEQ_0595	0.262307	6.61134	1.24286	0.277325	0.598072
SEQ_1950	0.139882	6.07352	1.24017	0.277831	0.598478
SEQ_1676	0.105567	5.69184	1.23686	0.278457	0.598534
SEQ_0462	-0.0963558	9.25347	1.2347	0.278864	0.598534
SEQ_0415	0.158969	8.71397	1.23348	0.279095	0.598534
SEQ_1690	0.219909	7.06138	1.23332	0.279125	0.598534
SEQ_1193	-0.259731	6.84106	1.22831	0.280095	0.599151
SEQ_1555	0.435297	7.41661	1.2276	0.28028	0.599151
SEQ_0315	0.170223	4.82244	1.2268	0.280366	0.599151
SEQ_1108	-0.117625	8.19296	1.20764	0.28405	0.60574
SEQ_2002	-0.140144	6.62369	1.20741	0.284096	0.60574
SEQ_0388	0.129978	8.76018	1.20578	0.284412	0.60574
SEQ_0597	0.255205	11.6053	1.19806	0.285918	0.607108
SEQ_0721	0.488237	6.31035	1.19702	0.286186	0.607108
SEQ_1859	0.0815374	8.16133	1.19661	0.286201	0.607108
SEQ_0904	-0.155872	8.98663	1.19526	0.286466	0.607108
SEQ_1063	0.214812	9.36073	1.1933	0.286896	0.607108
SEQ_1198	0.216268	4.80386	1.19164	0.287178	0.607108
SEQ_2114	-0.136718	6.86039	1.19098	0.287306	0.607108
SEQ_0331	-0.075246	6.71242	1.18826	0.287844	0.607273
SEQ_0554	-0.319042	10.3591	1.18766	0.288028	0.607273
SEQ_2129	0.160995	4.07948	1.18514	0.28846	0.607312
SEQ_0955	-0.208017	4.71308	1.18398	0.28869	0.607312
SEQ_1503	-0.186762	10.9231	1.16837	0.291807	0.612564
SEQ_1276	0.332049	4.54702	1.16831	0.291836	0.612564
SEQ_0356	0.292086	9.17765	1.16417	0.292719	0.613734
SEQ_0661	-0.130267	7.18829	1.15651	0.294205	0.616165
SEQ_1602	-0.064613	7.72176	1.15265	0.294992	0.617129
SEQ_0611	-0.243964	12.1194	1.14705	0.296137	0.618839
SEQ_0538	0.181018	8.10513	1.13889	0.297818	0.621275
SEQ_0719	0.252878	4.56948	1.1382	0.297962	0.621275
SEQ_1030	-0.138422	8.31056	1.13407	0.298817	0.622114
SEQ_0954	-0.164939	4.71863	1.13308	0.299023	0.622114
SEQ_0963	0.080635	8.33343	1.12453	0.300807	0.625136
SEQ_2133	0.128232	5.7502	1.12027	0.3017	0.625313
SEQ_0055	0.181429	11.6662	1.11885	0.301999	0.625313
SEQ_1615	0.202662	3.34629	1.11878	0.302015	0.625313
SEQ_0972	0.127678	9.18158	1.11782	0.302218	0.625313
SEQ_1553	0.353864	8.8241	1.11457	0.302966	0.625859
SEQ_0548	-0.347161	10.1952	1.11373	0.303145	0.625859
SEQ_1143	0.167248	8.16685	1.10812	0.304271	0.626522
SEQ_2088	-1.33249	3.1028	1.10753	0.304459	0.626522
SEQ_1380	0.293909	6.42573	1.10697	0.304579	0.626522
SEQ_1187	-0.141516	6.68023	1.09988	0.306031	0.626522
SEQ_1850	0.289626	1.95384	1.09945	0.306125	0.626522
SEQ_0393	0.0991675	7.77554	1.0991	0.306198	0.626522
SEQ_1129	0.172796	9.06139	1.09872	0.306281	0.626522
SEQ_0213	-0.176276	6.81635	1.09749	0.306546	0.626522
SEQ_0056	0.169502	11.0909	1.09708	0.306633	0.626522
SEQ_2128	-0.438318	6.50845	1.09666	0.306787	0.626522
SEQ_0433	0.29935	4.01878	1.09238	0.307646	0.627598
SEQ_1971	-0.135174	6.08459	1.0888	0.308421	0.627746
SEQ_0022	-0.162797	6.63773	1.08812	0.308569	0.627746
SEQ_0015	-0.103268	11.8487	1.08697	0.308818	0.627746
SEQ_1031	-0.146984	10.3492	1.0859	0.309049	0.627746
SEQ_0323	0.302746	1.48309	1.083	0.309682	0.628354
SEQ_2127	-0.414108	7.34333	1.08026	0.310341	0.629016
SEQ_1459	0.429066	-0.708687	1.07565	0.311288	0.630229
SEQ_1834	0.10465	9.92352	1.07284	0.311906	0.630229
SEQ_1554	0.404684	8.35928	1.07192	0.31217	0.630229
SEQ_0417	-0.0588745	8.04885	1.07116	0.312275	0.630229
SEQ_1146	0.181642	9.88137	1.06613	0.313389	0.6318
SEQ_2006	0.0893428	9.06115	1.06162	0.31439	0.633141
SEQ_0008	0.110509	7.01471	1.05286	0.316347	0.636403
SEQ_1483	-0.170067	7.66715	1.0505	0.316876	0.636789
SEQ_0120	-0.559972	5.17134	1.04847	0.317395	0.637154
SEQ_0913	0.263044	7.53326	1.04695	0.317738	0.637163
SEQ_1529	0.184388	4.33385	1.04085	0.319059	0.639133
SEQ_0291	-0.474616	5.49065	1.03783	0.319807	0.63993
SEQ_0162	1.14645	4.01597	1.03473	0.320512	0.63993
SEQ_1135	0.147116	10.0276	1.03443	0.320519	0.63993
SEQ_1949	0.191285	7.0808	1.03315	0.320813	0.63993
SEQ_1572	-0.695366	5.05353	1.03086	0.321397	0.640419
SEQ_0082	0.126329	10.3499	1.02134	0.323529	0.643987
SEQ_1320	0.131937	7.64715	1.01743	0.324437	0.644565
SEQ_1047	0.134604	8.205	1.01714	0.324503	0.644565
SEQ_0035	0.107447	2.4692	1.01129	0.325868	0.646596
SEQ_1259	-0.290185	0.45147	1.00637	0.327021	0.648201
SEQ_1238	0.192698	7.15078	0.998167	0.328955	0.649499
SEQ_0246	-0.174097	1.58626	0.997031	0.329224	0.649499
SEQ_0326	0.315424	1.88516	0.996177	0.329427	0.649499
SEQ_1182	0.116441	10.3183	0.993816	0.329988	0.649499
SEQ_0712	-0.212192	6.45521	0.99348	0.330068	0.649499
SEQ_0547	-0.331274	10.6704	0.993346	0.33016	0.649499
SEQ_2087	-1.26962	3.23946	0.993185	0.330198	0.649499
SEQ_2217	0.0948381	9.33711	0.991086	0.330638	0.649499
SEQ_1297	1.44984	2.98527	0.990772	0.330773	0.649499
SEQ_0601	0.221617	10.7302	0.986658	0.331712	0.649983
SEQ_0691	-0.0894389	8.09471	0.985577	0.331956	0.649983
SEQ_0110	0.963967	1.70205	0.985422	0.332053	0.649983
SEQ_0327	0.260428	2.50721	0.983661	0.332416	0.65002
SEQ_1580	-0.354204	5.75331	0.980236	0.3333	0.651074
SEQ_0944	0.245494	5.7628	0.977304	0.333948	0.651666
SEQ_1549	0.202662	7.38551	0.971872	0.335281	0.651899
SEQ_1355	0.225717	9.28192	0.97188	0.335323	0.651899
SEQ_1370	0.116624	5.68997	0.971452	0.335368	0.651899
SEQ_0914	0.222573	8.76381	0.96722	0.336459	0.651899
SEQ_2181	-0.217077	5.86874	0.966769	0.33651	0.651899
SEQ_1659	0.159464	8.15924	0.965656	0.336783	0.651899
SEQ_0329	0.285371	5.79565	0.965761	0.336816	0.651899
SEQ_2221	0.072967	8.83327	0.964477	0.337071	0.651899
SEQ_1450	-0.169367	10.1245	0.962881	0.337463	0.651899
SEQ_0652	-0.157972	5.93502	0.959917	0.338191	0.651899
SEQ_0627	-0.144546	10.8515	0.959801	0.33822	0.651899
SEQ_0090	0.62175	6.34879	0.959151	0.338439	0.651899
SEQ_0034	-0.136293	3.78092	0.958424	0.338559	0.651899
SEQ_1511	0.11628	4.03118	0.955845	0.339196	0.65233
SEQ_0514	-0.106835	7.35805	0.95472	0.339474	0.65233
SEQ_1609	0.0935291	7.62859	0.951302	0.340321	0.652777
SEQ_1617	0.203844	1.30438	0.946852	0.341429	0.652777
SEQ_0238	0.197236	5.82124	0.946492	0.341519	0.652777
SEQ_1136	0.121368	2.54049	0.946379	0.341547	0.652777
SEQ_1280	-0.222409	10.769	0.94594	0.341689	0.652777
SEQ_1277	0.311577	4.80207	0.942421	0.342596	0.652777
SEQ_2089	-1.39426	6.51252	0.942308	0.342624	0.652777
SEQ_1186	-0.134922	6.17292	0.941713	0.342715	0.652777
SEQ_1188	-0.143557	6.51029	0.940902	0.342918	0.652777
SEQ_1225	-0.307851	-1.19428	0.939915	0.343166	0.652777
SEQ_0003	-0.194954	0.937066	0.935186	0.344358	0.654383
SEQ_1232	-0.239269	2.40718	0.927662	0.346265	0.656927
SEQ_0889	0.112279	10.455	0.926696	0.346511	0.656927
SEQ_1914	0.230417	2.04716	0.925418	0.346837	0.656927
SEQ_1680	0.0597074	7.92497	0.924432	0.347089	0.656927
SEQ_0808	-1.01668	0.41078	0.917898	0.34882	0.659139
SEQ_1693	0.241095	6.24892	0.915991	0.349268	0.659139
SEQ_1425	0.0885929	8.18321	0.915791	0.349305	0.659139
SEQ_2132	0.132802	6.07165	0.913031	0.350017	0.659414
SEQ_0281	0.535711	5.09491	0.911623	0.350439	0.659414
SEQ_0395	-0.0649924	8.96833	0.910117	0.350771	0.659414
SEQ_1612	0.217192	2.86829	0.909818	0.350849	0.659414
SEQ_1250	0.195559	4.27067	0.905705	0.351918	0.660765
SEQ_1912	-0.103359	8.72701	0.899588	0.353516	0.662722
SEQ_1295	0.114641	3.4506	0.898239	0.35387	0.662722
SEQ_2149	-0.149235	10.3588	0.897692	0.354013	0.662722
SEQ_1611	0.176905	2.06045	0.895665	0.354546	0.663062
SEQ_1256	0.188221	-0.790883	0.893099	0.355223	0.663669
SEQ_2086	-1.25099	4.15778	0.889395	0.356259	0.664241
SEQ_0214	0.167391	4.75549	0.889118	0.356276	0.664241
SEQ_1720	0.164965	1.22674	0.886818	0.356886	0.664241
SEQ_2136	0.11259	6.10113	0.886626	0.356937	0.664241
SEQ_0113	0.867515	1.37781	0.884776	0.357486	0.664607
SEQ_1124	0.095383	7.21957	0.881345	0.358344	0.66522
SEQ_1121	-0.0991957	8.00211	0.880685	0.358521	0.66522
SEQ_0515	-0.114063	9.46228	0.878856	0.35901	0.665474
SEQ_0477	0.147951	9.67865	0.873548	0.360437	0.666737
SEQ_1141	0.0750206	8.61122	0.872322	0.360768	0.666737
SEQ_1725	0.116445	3.11766	0.871562	0.360973	0.666737
SEQ_1806	-0.0858281	6.99282	0.870085	0.361372	0.666737
SEQ_1172	0.0827106	6.27284	0.868982	0.36167	0.666737
SEQ_0048	0.143674	1.9816	0.86846	0.361812	0.666737
SEQ_1902	0.184981	6.07073	0.863295	0.363215	0.668671
SEQ_0697	-0.20406	10.6468	0.861327	0.363766	0.669032
SEQ_0623	-0.0988468	10.3812	0.858895	0.364417	0.669423
SEQ_1818	0.127553	10.3435	0.857227	0.364874	0.669423
SEQ_0312	-0.142841	4.92886	0.856613	0.365043	0.669423
SEQ_0598	0.217896	9.98488	0.852256	0.366297	0.67107
SEQ_0689	-0.0975513	10.8419	0.848309	0.367332	0.671998
SEQ_0631	-0.199845	6.51666	0.847649	0.367515	0.671998
SEQ_1685	-0.163662	3.6497	0.835718	0.370844	0.677427
SEQ_0600	0.197586	10.3329	0.832115	0.371888	0.677636
SEQ_0230	0.12614	7.90056	0.831618	0.371998	0.677636
SEQ_1681	-0.0607555	7.35502	0.829389	0.372628	0.677636
SEQ_0924	-0.0616772	7.89191	0.828062	0.373003	0.677636
SEQ_1257	-0.136653	5.44025	0.827675	0.373113	0.677636
SEQ_0112	0.879194	2.07674	0.827866	0.373113	0.677636
SEQ_1692	0.231406	6.24387	0.815382	0.376633	0.683372
SEQ_1909	-0.0694944	8.68287	0.811903	0.377621	0.683911
SEQ_0902	-0.118595	3.47596	0.811348	0.377781	0.683911
SEQ_1318	-0.303466	7.96294	0.810715	0.378018	0.683911
SEQ_1708	0.238279	3.15644	0.809156	0.378414	0.683973
SEQ_1833	-0.0955139	9.66089	0.807742	0.378823	0.684057
SEQ_1778	-0.178198	8.41822	0.80514	0.379592	0.684363
SEQ_1298	0.0851563	6.03472	0.80369	0.38	0.684363
SEQ_1628	0.0951326	5.75826	0.802696	0.380289	0.684363
SEQ_0293	-0.324253	8.00192	0.802352	0.380443	0.684363
SEQ_0676	-0.136894	8.22397	0.799606	0.381191	0.685055
SEQ_1935	0.0997956	7.098	0.797764	0.38173	0.685371
SEQ_2042	-0.184077	1.22898	0.795807	0.382304	0.68575
SEQ_0761	-0.132102	5.98226	0.793587	0.382957	0.686268
SEQ_0353	0.224882	7.32339	0.787348	0.384853	0.68892
SEQ_0285	0.198946	0.426719	0.786112	0.385167	0.68892
SEQ_0715	-0.145332	4.58601	0.782659	0.386194	0.689146
SEQ_1437	-0.223171	8.29992	0.782368	0.386334	0.689146
SEQ_0897	0.110259	7.69539	0.779838	0.387036	0.689146
SEQ_0653	-0.151235	5.50707	0.779524	0.38713	0.689146
SEQ_0064	0.141748	9.09748	0.778969	0.387296	0.689146
SEQ_1757	-0.20836	7.84489	0.776211	0.388176	0.689146
SEQ_2169	-0.0764546	10.3168	0.775165	0.388437	0.689146
SEQ_0966	0.096535	8.85588	0.774124	0.38875	0.689146
SEQ_1307	0.124484	7.43087	0.772774	0.389157	0.689146
SEQ_0244	-0.215287	-0.166277	0.771823	0.389444	0.689146
SEQ_2125	-0.282218	6.97424	0.770625	0.389858	0.689146
SEQ_0354	0.231981	8.37482	0.769256	0.390272	0.689146
SEQ_0608	-0.0906469	7.69795	0.768835	0.390347	0.689146
SEQ_1753	0.251491	-0.274158	0.768639	0.390407	0.689146
SEQ_1629	0.102015	6.97091	0.764847	0.391558	0.690085
SEQ_0602	0.185661	9.68973	0.764651	0.39167	0.690085
SEQ_0203	0.523836	3.14045	0.763376	0.392058	0.690124
SEQ_1006	0.104735	9.46815	0.759412	0.393216	0.691376
SEQ_0410	0.0977863	8.79677	0.758481	0.393502	0.691376
SEQ_0973	0.0963534	8.89236	0.754432	0.394746	0.692367
SEQ_0851	-0.797934	1.32305	0.754426	0.394799	0.692367
SEQ_1012	-0.0946005	11.9391	0.750489	0.395963	0.693762
SEQ_0764	-0.177598	6.40343	0.748248	0.396657	0.694333
SEQ_1253	0.187671	2.99501	0.738068	0.399833	0.698484
SEQ_1075	-0.0853352	9.90012	0.738004	0.399853	0.698484
SEQ_0076	0.136739	10.0643	0.737098	0.400138	0.698484
SEQ_0435	-0.05135	11.9584	0.733807	0.401174	0.699645
SEQ_1636	-0.0707188	7.86469	0.730661	0.402169	0.700732
SEQ_1799	0.317704	7.8095	0.722792	0.404723	0.70407
SEQ_0878	0.0793738	7.73502	0.721955	0.404941	0.70407
SEQ_1057	0.24591	7.24586	0.720745	0.405379	0.70407
SEQ_0571	0.216302	7.04025	0.720126	0.405577	0.70407
SEQ_1155	0.09933	6.84967	0.718685	0.405989	0.704137
SEQ_0138	0.717768	5.55237	0.716887	0.406618	0.70458
SEQ_1601	-0.070696	9.05265	0.715123	0.407136	0.704831
SEQ_0726	-0.106822	9.10384	0.711397	0.408341	0.706269
SEQ_0787	0.357474	7.833	0.707843	0.409545	0.707703
SEQ_0235	-0.298528	10.822	0.70284	0.411179	0.709595
SEQ_0242	-0.21954	-0.634	0.701234	0.411655	0.709595
SEQ_0952	-0.0836239	10.2749	0.700889	0.411768	0.709595
SEQ_0259	-0.0947637	9.60099	0.696611	0.413176	0.710457
SEQ_0103	0.189243	2.7676	0.693157	0.414318	0.710457
SEQ_2090	-0.912324	0.722645	0.692953	0.414436	0.710457
SEQ_1131	0.126569	7.88266	0.692622	0.414496	0.710457
SEQ_1168	0.0996264	11.6703	0.687722	0.416126	0.710457
SEQ_0247	0.126683	5.533	0.686864	0.416412	0.710457
SEQ_0045	-0.347159	7.27913	0.686182	0.416689	0.710457
SEQ_0171	0.929125	3.26026	0.685455	0.416932	0.710457
SEQ_1823	0.260461	0.537465	0.684964	0.417047	0.710457
SEQ_1926	-0.106829	9.97395	0.684834	0.417091	0.710457
SEQ_0891	-0.148763	11.9753	0.684096	0.417338	0.710457
SEQ_1137	0.0834553	7.41636	0.683805	0.417435	0.710457
SEQ_1287	-0.0723708	8.70587	0.683419	0.417565	0.710457
SEQ_0165	0.625429	2.11248	0.68337	0.41763	0.710457
SEQ_1780	-0.0461379	9.32507	0.682373	0.417916	0.710457
SEQ_0031	0.170074	1.13523	0.675123	0.420362	0.713096
SEQ_0292	-0.347832	7.60651	0.67451	0.420618	0.713096
SEQ_1266	-0.134528	0.584021	0.672151	0.42137	0.713096
SEQ_0507	0.058368	8.59403	0.671372	0.421636	0.713096
SEQ_0119	-0.0754103	7.09806	0.671152	0.421711	0.713096
SEQ_1569	0.133262	11.1074	0.670141	0.422055	0.713096
SEQ_1881	0.0926295	6.99008	0.669491	0.422277	0.713096
SEQ_1432	-0.0730065	6.48644	0.668374	0.422658	0.713096
SEQ_0325	0.267192	1.14879	0.667073	0.423103	0.713096
SEQ_1272	-0.157651	7.77677	0.665862	0.423518	0.713096
SEQ_0111	0.776897	1.15553	0.665692	0.423625	0.713096
SEQ_1078	-0.0804044	8.23922	0.659804	0.425603	0.715496
SEQ_1002	0.115858	6.87426	0.659208	0.425809	0.715496
SEQ_0777	-0.0845063	9.91481	0.657759	0.42631	0.715701
SEQ_1886	-0.0766706	8.8572	0.656341	0.426802	0.715889
SEQ_2104	0.158589	4.53257	0.651583	0.428458	0.716838
SEQ_0019	0.136331	9.85683	0.651261	0.42857	0.716838
SEQ_0936	-0.168538	2.56159	0.649645	0.429135	0.716838
SEQ_0842	0.286958	1.77673	0.649561	0.429165	0.716838
SEQ_0299	-0.0948688	9.98999	0.647662	0.42983	0.716838
SEQ_0401	-0.141501	9.35276	0.647478	0.429895	0.716838
SEQ_2113	-0.0893825	10.2355	0.647102	0.430027	0.716838
SEQ_1673	0.130559	7.18779	0.64293	0.431495	0.718651
SEQ_1585	-1.0035	2.658	0.64088	0.432267	0.719302
SEQ_0722	-0.0757509	6.19224	0.638986	0.432891	0.719705
SEQ_1905	0.0502305	7.64422	0.636795	0.433669	0.719914
SEQ_2163	-0.110595	4.73043	0.63568	0.434066	0.719914
SEQ_1356	0.170532	7.81826	0.633131	0.435004	0.719914
SEQ_1920	-0.0988724	8.15927	0.632766	0.435106	0.719914
SEQ_0404	-0.123965	8.22434	0.631166	0.435679	0.719914
SEQ_1735	0.201486	-0.63625	0.630505	0.435916	0.719914
SEQ_1381	0.239147	6.87512	0.629191	0.436435	0.719914
SEQ_1883	-0.0580861	9.65794	0.627749	0.436907	0.719914
SEQ_0518	-0.119729	11.3318	0.627683	0.43693	0.719914
SEQ_1354	0.169258	8.66822	0.626546	0.437387	0.719914
SEQ_1366	-0.0579074	10.6306	0.625201	0.437825	0.719914
SEQ_1241	0.184485	10.3133	0.624456	0.438142	0.719914
SEQ_0438	0.126519	6.01431	0.624151	0.438205	0.719914
SEQ_0005	0.0931309	9.17537	0.622252	0.438893	0.719914
SEQ_1028	-0.177423	9.52159	0.62222	0.438951	0.719914
SEQ_0089	0.103512	7.10413	0.619766	0.439795	0.719914
SEQ_0258	0.105514	8.9085	0.619446	0.439912	0.719914
SEQ_0699	-0.102543	8.51945	0.619246	0.439985	0.719914
SEQ_1739	0.18321	-0.62768	0.618476	0.440265	0.719914
SEQ_1067	0.275615	10.0935	0.617285	0.440746	0.720076
SEQ_1471	0.0748133	8.39393	0.614196	0.441829	0.720733
SEQ_0445	-0.103252	5.94505	0.613608	0.442045	0.720733
SEQ_0995	-0.131019	6.64676	0.612928	0.442294	0.720733
SEQ_0911	0.236131	6.71327	0.611468	0.442877	0.72106
SEQ_0482	0.183917	10.9245	0.606507	0.444688	0.723385
SEQ_0912	0.229198	6.94025	0.603538	0.445808	0.724393
SEQ_0979	0.0757565	9.33703	0.602696	0.446076	0.724393
SEQ_0029	-0.0935337	2.80829	0.59633	0.448455	0.726963
SEQ_1447	0.238709	6.88281	0.595981	0.448631	0.726963
SEQ_1945	0.0725115	9.61973	0.594627	0.449095	0.726963
SEQ_1444	0.231338	5.72662	0.592391	0.449982	0.726963
SEQ_0109	0.595623	1.23436	0.592258	0.450032	0.726963
SEQ_0596	0.171648	7.36926	0.591384	0.450345	0.726963
SEQ_0651	-0.191328	11.4111	0.591253	0.450391	0.726963
SEQ_1523	0.144926	3.24795	0.589719	0.450947	0.726963
SEQ_1763	-0.181193	7.32511	0.588489	0.451458	0.726963
SEQ_1762	-0.183254	7.02694	0.588078	0.451595	0.726963
SEQ_1864	0.0837962	8.98982	0.586977	0.451987	0.726963
SEQ_1309	0.219042	9.18504	0.586322	0.452281	0.726963
SEQ_1066	-0.146995	0.0150455	0.582952	0.453521	0.728305
SEQ_1895	-0.057573	8.86328	0.581993	0.453888	0.728305
SEQ_0517	-0.109273	6.59708	0.580799	0.454345	0.728305
SEQ_0484	0.16715	10.038	0.580095	0.45466	0.728305
SEQ_0785	-0.104313	8.87579	0.578072	0.455392	0.72886
SEQ_1389	-0.169539	5.40076	0.5755	0.456384	0.729724
SEQ_1652	0.12538	7.83366	0.574458	0.456786	0.729724
SEQ_1240	0.163451	10.5471	0.573696	0.457092	0.729724
SEQ_1130	0.118104	8.26822	0.568623	0.459052	0.731627
SEQ_1701	0.183173	6.72076	0.568629	0.45906	0.731627
SEQ_1077	0.230527	11.3601	0.564058	0.460881	0.733527
SEQ_2098	0.149296	1.73699	0.563566	0.46103	0.733527
SEQ_2004	-0.0736027	7.45574	0.562559	0.461425	0.733538
SEQ_0956	0.105285	9.3091	0.560856	0.462096	0.733985
SEQ_1134	0.0844227	7.38872	0.559069	0.462801	0.734487
SEQ_1387	0.099651	4.88765	0.557837	0.463288	0.734642
SEQ_1733	0.529787	1.81214	0.550801	0.466129	0.737642
SEQ_1448	0.229989	6.95296	0.550478	0.466259	0.737642
SEQ_1161	-0.0679457	8.80344	0.550135	0.466352	0.737642
SEQ_0531	0.129748	0.862905	0.548962	0.466822	0.737766
SEQ_0707	0.102597	8.83794	0.547339	0.467473	0.738177
SEQ_0588	-0.0903521	5.68463	0.546092	0.467974	0.73835
SEQ_0185	-0.489259	3.85095	0.544315	0.468733	0.73893
SEQ_1454	-0.0955805	9.64605	0.541789	0.469711	0.739407
SEQ_0351	0.260498	13.5519	0.539476	0.470692	0.739407
SEQ_1249	0.172105	1.50866	0.538322	0.471118	0.739407
SEQ_1570	0.183367	11.0199	0.538047	0.471273	0.739407
SEQ_1033	-0.080652	9.26188	0.537717	0.471364	0.739407
SEQ_1547	-0.15304	7.09679	0.537661	0.471387	0.739407
SEQ_1934	0.0866392	7.97505	0.536403	0.4719	0.739597
SEQ_2126	-0.267193	7.00303	0.534185	0.472849	0.740015
SEQ_1586	-1.06599	7.44845	0.532005	0.473743	0.740015
SEQ_1160	-0.0772411	7.39414	0.531294	0.473992	0.740015
SEQ_0516	-0.0946271	7.56627	0.531205	0.474028	0.740015
SEQ_1391	0.113853	10.5811	0.530541	0.474302	0.740015
SEQ_0300	-0.0894175	10.7429	0.530011	0.47452	0.740015
SEQ_0900	-0.0918907	6.47521	0.525909	0.476214	0.741578
SEQ_0236	-0.139587	5.82918	0.525682	0.476308	0.741578
SEQ_1764	-0.170906	2.58101	0.522947	0.477443	0.742734
SEQ_1932	0.0531054	8.51413	0.52127	0.478142	0.743208
SEQ_0217	0.0938615	5.95975	0.516125	0.480296	0.744212
SEQ_1411	-0.119794	6.70122	0.515781	0.480441	0.744212
SEQ_1839	0.158663	8.3035	0.515667	0.480531	0.744212
SEQ_1183	0.103865	6.59795	0.514852	0.480832	0.744212
SEQ_1123	0.0476347	8.18899	0.51381	0.481271	0.744212
SEQ_0605	-0.0806074	7.62292	0.513682	0.481325	0.744212
SEQ_0284	0.139142	0.502531	0.513151	0.481549	0.744212
SEQ_1618	0.148517	2.12875	0.511756	0.482138	0.744513
SEQ_0349	0.0888346	6.7103	0.508199	0.483647	0.746033
SEQ_0286	0.123691	2.23615	0.507573	0.483913	0.746033
SEQ_0107	0.179534	-0.0818146	0.504196	0.485354	0.747356
SEQ_1113	0.0694296	10.9769	0.503452	0.485672	0.747356
SEQ_1052	0.688813	3.44868	0.501559	0.486526	0.747356
SEQ_1846	0.0722388	8.04489	0.499223	0.487489	0.747356
SEQ_1887	-0.0513649	8.23745	0.499066	0.487557	0.747356
SEQ_1328	-0.274996	9.08695	0.498705	0.487754	0.747356
SEQ_0723	0.136553	8.04804	0.498504	0.4878	0.747356
SEQ_0865	-0.121981	6.71808	0.498179	0.48794	0.747356
SEQ_1390	0.102669	10.1182	0.496485	0.488672	0.74787
SEQ_0294	-0.0518842	7.64771	0.495501	0.489098	0.747916
SEQ_1671	-0.0916634	6.89996	0.489092	0.49189	0.751186
SEQ_0269	0.175191	12.5668	0.488765	0.492033	0.751186
SEQ_1451	-0.121949	7.4865	0.486414	0.493065	0.752143
SEQ_0231	0.175745	10.8993	0.485614	0.493457	0.752143
SEQ_0662	-0.0980866	9.05649	0.483756	0.494235	0.752583
SEQ_0663	-0.228691	3.44773	0.483011	0.494564	0.752583
SEQ_0576	-0.287458	-1.62716	0.48188	0.495064	0.752583
SEQ_1206	0.151738	4.28284	0.481256	0.495341	0.752583
SEQ_0074	0.0840447	11.2353	0.479925	0.495931	0.752873
SEQ_1149	-0.170964	7.85838	0.477312	0.497133	0.753091
SEQ_2164	0.0781856	9.26912	0.477082	0.497196	0.753091
SEQ_0488	0.131145	11.3594	0.476099	0.497634	0.753091
SEQ_1825	0.0392933	9.04177	0.475908	0.49772	0.753091
SEQ_2084	-0.977394	6.21052	0.474845	0.498235	0.753091
SEQ_0958	0.116004	7.50513	0.474229	0.498471	0.753091
SEQ_1518	0.0731015	5.00665	0.473343	0.498868	0.753091
SEQ_0057	0.103518	10.1641	0.47174	0.499588	0.753575
SEQ_0572	0.170266	10.0185	0.468442	0.501114	0.755076
SEQ_0860	-0.0837771	9.7427	0.467761	0.501383	0.755076
SEQ_2110	-0.0519155	8.43594	0.462199	0.503911	0.758277
SEQ_0555	-0.834138	5.97641	0.460833	0.504575	0.758671
SEQ_0705	0.0909338	6.00428	0.455917	0.506793	0.761401
SEQ_1596	-0.169998	9.97022	0.454696	0.507396	0.761408
SEQ_1162	-0.0524775	8.55889	0.454158	0.507605	0.761408
SEQ_0876	0.0901176	7.11767	0.452577	0.508338	0.761809
SEQ_1347	0.0873776	8.37427	0.451838	0.50868	0.761809
SEQ_2219	0.0849568	7.65128	0.446674	0.511087	0.764807
SEQ_0123	-0.150446	3.60742	0.443907	0.512386	0.766143
SEQ_1836	0.145376	9.10395	0.442624	0.513028	0.766342
SEQ_2197	-0.158549	4.31981	0.441899	0.513331	0.766342
SEQ_0497	0.170201	8.08778	0.440676	0.513947	0.766655
SEQ_2204	0.0817892	7.21171	0.439145	0.514634	0.766749
SEQ_1229	-0.552421	1.12397	0.438341	0.515053	0.766749
SEQ_0480	0.152333	10.6979	0.436492	0.515916	0.766749
SEQ_1205	-0.136729	2.9124	0.436439	0.515919	0.766749
SEQ_1445	0.203492	6.76152	0.436261	0.516042	0.766749
SEQ_0004	0.0979641	4.10975	0.434944	0.516632	0.767021
SEQ_1581	-0.234973	4.29879	0.432874	0.517659	0.767252
SEQ_2179	0.103612	10.7867	0.431424	0.518316	0.767252
SEQ_0447	-0.106315	5.90822	0.431275	0.518388	0.767252
SEQ_1903	-0.133087	9.52739	0.431244	0.51844	0.767252
SEQ_2097	0.11049	8.65273	0.430376	0.51882	0.767252
SEQ_1962	-0.133645	3.17889	0.427161	0.52037	0.768631
SEQ_2155	-0.090832	4.49305	0.426753	0.520567	0.768631
SEQ_0426	0.0384418	8.46719	0.422342	0.522709	0.77119
SEQ_1468	0.0559248	7.50289	0.421186	0.523273	0.771419
SEQ_0935	-0.152156	3.28336	0.419267	0.524212	0.7722
SEQ_1313	-0.15314	7.93446	0.417545	0.525094	0.772452
SEQ_1087	-0.150688	8.68456	0.417326	0.525202	0.772452
SEQ_1789	-0.0667519	9.56342	0.414145	0.526733	0.774082
SEQ_1838	0.146721	9.0831	0.413415	0.527131	0.774082
SEQ_0762	-0.0989597	4.18903	0.412263	0.527664	0.774264
SEQ_1039	-0.0585179	5.66785	0.411185	0.5282	0.774447
SEQ_0219	0.0919195	5.34892	0.410208	0.528686	0.774557
SEQ_1273	-0.110886	8.11351	0.408219	0.529677	0.775301
SEQ_1562	0.232007	3.8342	0.407588	0.530015	0.775301
SEQ_1310	0.183122	9.8206	0.396262	0.535748	0.781426
SEQ_1917	0.0883334	9.72597	0.395975	0.535858	0.781426
SEQ_2168	-0.0440749	9.61804	0.395693	0.536002	0.781426
SEQ_1035	-0.117542	9.01581	0.395002	0.536364	0.781426
SEQ_2014	0.111421	3.84993	0.394904	0.536405	0.781426
SEQ_1375	-0.301142	6.24341	0.394423	0.536687	0.781426
SEQ_1542	0.0579421	9.806	0.392084	0.53785	0.782058
SEQ_2115	-0.0573182	7.86801	0.391124	0.538344	0.782058
SEQ_1675	0.0555564	6.81816	0.391084	0.538364	0.782058
SEQ_1040	-0.0553545	7.45061	0.388247	0.539828	0.783494
SEQ_0587	0.0784791	5.96184	0.387562	0.540183	0.783494
SEQ_1216	0.0380508	9.29339	0.384757	0.54164	0.78406
SEQ_0092	0.0755427	6.96654	0.38464	0.541701	0.78406
SEQ_0941	-0.0997993	5.33209	0.383946	0.542062	0.78406
SEQ_1946	0.0663162	8.69753	0.383615	0.542235	0.78406
SEQ_1292	0.109559	6.50208	0.379978	0.544139	0.785444
SEQ_1672	0.0808692	10.0438	0.379931	0.544164	0.785444
SEQ_2106	0.140609	5.58351	0.379402	0.544441	0.785444
SEQ_1670	0.219107	8.59388	0.37602	0.54626	0.787466
SEQ_0742	-0.121971	-0.417269	0.374532	0.547014	0.787663
SEQ_1142	-0.0870201	5.70156	0.374119	0.547233	0.787663
SEQ_0901	-0.0688294	7.15234	0.372508	0.548089	0.787663
SEQ_1910	-0.0396061	8.29649	0.371785	0.548475	0.787663
SEQ_1446	0.198776	7.52744	0.371833	0.548484	0.787663
SEQ_1243	0.147036	10.2484	0.37027	0.549318	0.787979
SEQ_0498	0.0708063	7.74969	0.369792	0.549539	0.787979
SEQ_0879	0.0396675	4.85381	0.367576	0.550727	0.789083
SEQ_0545	-0.0573355	5.68922	0.365129	0.552045	0.790092
SEQ_0218	0.094288	4.50224	0.364715	0.552269	0.790092
SEQ_1715	0.068148	9.17231	0.36339	0.552986	0.790518
SEQ_0693	-0.0552785	8.25521	0.362218	0.553621	0.790828
SEQ_1079	-0.0973176	7.624	0.360886	0.554345	0.790928
SEQ_1013	-0.0984673	9.43367	0.359968	0.554846	0.790928
SEQ_0023	-0.0734624	9.03809	0.35865	0.555565	0.790928
SEQ_2111	-0.0524342	8.42381	0.358514	0.555639	0.790928
SEQ_0364	0.0838266	8.38151	0.358243	0.555787	0.790928
SEQ_1369	0.0702152	7.29592	0.356795	0.556581	0.79146
SEQ_2166	0.0504568	8.39897	0.355036	0.557547	0.791754
SEQ_0481	0.137875	10.9289	0.354909	0.557627	0.791754
SEQ_0656	-0.118296	10.3965	0.353604	0.558336	0.791847
SEQ_1610	-0.0469074	7.61528	0.353251	0.558531	0.791847
SEQ_1424	-0.0411321	9.04298	0.348978	0.560901	0.794032
SEQ_1817	-0.432033	8.02388	0.348788	0.56104	0.794032
SEQ_1990	-0.180457	9.76193	0.347812	0.561584	0.794032
SEQ_0446	-0.0927157	5.92711	0.346907	0.562056	0.794032
SEQ_0207	0.0852608	7.60163	0.346692	0.562176	0.794032
SEQ_0099	-0.112495	12.3603	0.344806	0.563233	0.79493
SEQ_1458	0.200453	-0.134072	0.343957	0.563711	0.795009
SEQ_0038	-0.183008	6.3243	0.343169	0.564187	0.795086
SEQ_0122	-0.149193	7.55437	0.340336	0.565787	0.796544
SEQ_0386	0.164085	6.6127	0.339844	0.566066	0.796544
SEQ_0506	-0.0612997	8.11495	0.33813	0.567006	0.797273
SEQ_1460	0.237747	-1.29437	0.336925	0.567692	0.797644
SEQ_0483	0.126946	11.6534	0.333269	0.569785	0.799988
SEQ_0040	-0.0826996	9.05056	0.332323	0.570329	0.799991
SEQ_0375	-0.148217	10.6265	0.331118	0.571056	0.799991
SEQ_1965	-0.0978039	3.41431	0.330814	0.571198	0.799991
SEQ_0137	0.417185	0.0268338	0.329914	0.571751	0.799991
SEQ_2177	0.120454	7.45357	0.329604	0.571906	0.799991
SEQ_1866	-0.0532076	8.39556	0.327545	0.573092	0.801055
SEQ_0584	-0.100627	0.560145	0.326279	0.573829	0.801202
SEQ_0635	0.145117	6.22882	0.32592	0.574046	0.801202
SEQ_0852	-0.0675166	8.88625	0.324774	0.574707	0.801205
SEQ_0428	0.0388131	6.81542	0.324053	0.575129	0.801205
SEQ_0027	-0.0907243	3.61374	0.323723	0.575322	0.801205
SEQ_1090	-0.0800267	10.2886	0.322661	0.575945	0.801417
SEQ_1036	-0.077285	8.30045	0.322015	0.576324	0.801417
SEQ_1482	-0.0794926	8.45582	0.320895	0.576984	0.801744
SEQ_1550	-0.0553356	6.08398	0.318925	0.578146	0.802768
SEQ_0128	0.0701175	11.2555	0.317276	0.579123	0.803534
SEQ_1840	0.0450211	8.64942	0.31553	0.580162	0.804383
SEQ_1960	0.156769	9.45817	0.31464	0.580724	0.804571
SEQ_1014	0.195288	11.8468	0.311677	0.582498	0.806437
SEQ_0768	-0.0746898	6.74557	0.309075	0.584034	0.807607
SEQ_1269	-0.114238	4.5756	0.308802	0.584199	0.807607
SEQ_0328	0.144684	-0.842724	0.304005	0.587113	0.81063
SEQ_1242	0.129249	12.0579	0.303788	0.587245	0.81063
SEQ_0529	-0.0876719	1.48383	0.301184	0.588841	0.811794
SEQ_1963	-0.110293	3.92022	0.300048	0.58954	0.811794
SEQ_2165	0.0842912	6.14091	0.299756	0.589719	0.811794
SEQ_0649	-0.0828041	7.72084	0.29943	0.589921	0.811794
SEQ_1989	-0.0892945	9.72816	0.298878	0.590261	0.811794
SEQ_0075	0.0623945	13.1332	0.29808	0.590754	0.811794
SEQ_2196	-0.135284	3.56188	0.297522	0.591099	0.811794
SEQ_1941	-0.117405	4.17433	0.29512	0.592591	0.812526
SEQ_1043	0.0770733	8.73997	0.294776	0.592805	0.812526
SEQ_2135	-0.0571299	7.79992	0.294408	0.593035	0.812526
SEQ_1998	0.0963669	8.74582	0.293894	0.593355	0.812526
SEQ_0190	0.341318	2.63396	0.291927	0.594616	0.813663
SEQ_1455	-0.134335	11.336	0.289299	0.596256	0.815316
SEQ_1061	0.0838632	9.82996	0.288454	0.596772	0.81543
SEQ_0909	0.153283	7.19138	0.287017	0.597712	0.81593
SEQ_2105	0.121571	3.4694	0.286511	0.598002	0.81593
SEQ_0980	-0.0636259	9.00483	0.28566	0.598543	0.815968
SEQ_1173	-0.149764	0.156507	0.284947	0.598997	0.815968
SEQ_0692	-0.0504681	7.38717	0.284139	0.599512	0.815968
SEQ_0971	0.0625745	8.7819	0.283264	0.600071	0.815968
SEQ_1791	-0.131578	12.1789	0.28234	0.600662	0.815968
SEQ_0486	0.112689	11.7723	0.281834	0.600987	0.815968
SEQ_1485	-0.357443	2.94902	0.281769	0.601058	0.815968
SEQ_0541	0.0759505	6.88003	0.279345	0.602588	0.817458
SEQ_0713	-0.105897	7.36424	0.274517	0.60572	0.821116
SEQ_2162	0.0633796	5.35268	0.272956	0.60674	0.821909
SEQ_0566	-0.139439	12.5981	0.271258	0.607857	0.822762
SEQ_1642	-0.029289	8.51539	0.270386	0.608429	0.822762
SEQ_0522	0.187822	8.80349	0.27005	0.608678	0.822762
SEQ_1423	0.0390429	9.41502	0.268366	0.609762	0.823637
SEQ_0139	0.396789	1.38356	0.26715	0.610597	0.824152
SEQ_1385	-0.117344	0.490467	0.266476	0.611017	0.824152
SEQ_2147	0.0425703	9.46635	0.263753	0.612833	0.82429
SEQ_1234	-0.112615	7.18049	0.26364	0.612916	0.82429
SEQ_1392	0.0530534	8.59173	0.262771	0.613491	0.82429
SEQ_0061	0.0840988	11.8641	0.262562	0.613631	0.82429
SEQ_0753	0.0903732	1.42567	0.261766	0.614166	0.82429
SEQ_0702	0.0474441	7.48536	0.261576	0.614294	0.82429
SEQ_0051	0.0834399	8.90774	0.261135	0.614591	0.82429
SEQ_0241	-0.105294	1.3969	0.261101	0.614614	0.82429
SEQ_1171	-0.0682224	10.4993	0.258802	0.616167	0.825786
SEQ_2036	-0.0949968	9.67351	0.252689	0.620346	0.830797
SEQ_0685	0.0864041	5.90514	0.250998	0.621504	0.831758
SEQ_2124	0.13289	8.11643	0.247353	0.624061	0.834355
SEQ_1736	-0.105869	-0.856743	0.246379	0.624714	0.834355
SEQ_1244	0.115379	8.61657	0.24605	0.62497	0.834355
SEQ_0268	-0.065287	7.7795	0.244571	0.625979	0.834355
SEQ_0274	-0.178813	5.58408	0.244519	0.626044	0.834355
SEQ_1042	0.0720359	8.96645	0.243755	0.626553	0.834355
SEQ_0431	0.234236	5.41105	0.243502	0.626758	0.834355
SEQ_0942	0.065044	5.11315	0.242977	0.627101	0.834355
SEQ_0485	0.107785	9.78881	0.242352	0.627569	0.834355
SEQ_0054	0.0776983	9.74337	0.24131	0.628278	0.834355
SEQ_1271	-0.0994094	3.20681	0.241268	0.628308	0.834355
SEQ_0298	0.0667741	9.02606	0.240557	0.628812	0.834436
SEQ_1088	0.0620114	10.7195	0.237377	0.631077	0.836273
SEQ_0854	-0.0598606	10.7351	0.237369	0.631083	0.836273
SEQ_0011	-0.0724197	3.35583	0.23443	0.633193	0.838481
SEQ_0937	-0.100943	0.346328	0.232574	0.634534	0.839231
SEQ_1211	0.0527462	5.54963	0.232416	0.634649	0.839231
SEQ_0888	-0.0473931	7.55218	0.23081	0.635815	0.840179
SEQ_1647	-0.110868	7.51267	0.23024	0.636256	0.840179
SEQ_0187	0.251877	-0.135962	0.228568	0.637458	0.840566
SEQ_0443	-0.0585674	4.26574	0.22836	0.637603	0.840566
SEQ_1620	-0.0986152	4.84194	0.227001	0.638601	0.840566
SEQ_0684	0.110624	6.79085	0.22642	0.639035	0.840566
SEQ_1559	0.154062	6.24199	0.226393	0.639075	0.840566
SEQ_1635	0.057815	8.12968	0.226158	0.639222	0.840566
SEQ_0476	0.0650193	10.0561	0.223607	0.641109	0.841783
SEQ_0657	-0.0533049	7.14201	0.223394	0.641267	0.841783
SEQ_1220	0.068706	3.98885	0.222765	0.641734	0.841783
SEQ_0050	0.0732617	2.94489	0.222024	0.642286	0.841783
SEQ_1674	0.0549106	7.00125	0.221901	0.642378	0.841783
SEQ_1660	0.126407	10.6929	0.221074	0.643021	0.84204
SEQ_0059	0.0681439	10.8101	0.216294	0.646591	0.846129
SEQ_1830	-0.0727888	6.98662	0.213481	0.648731	0.847641
SEQ_1641	0.0218287	9.37136	0.213402	0.648791	0.847641
SEQ_0609	-0.0389475	9.18727	0.213005	0.649094	0.847641
SEQ_2150	-0.0719316	8.87341	0.21178	0.650033	0.84828
SEQ_0906	-0.0324158	8.19516	0.209554	0.651747	0.849866
SEQ_0999	0.182355	9.16289	0.207397	0.653442	0.849866
SEQ_1723	-0.096524	8.64624	0.207372	0.653462	0.849866
SEQ_0381	-0.0709526	8.39873	0.206486	0.654127	0.849866
SEQ_1201	0.103935	3.06727	0.206172	0.654371	0.849866
SEQ_1616	0.0982865	1.84046	0.205885	0.654595	0.849866
SEQ_1853	0.155021	2.22628	0.205727	0.654719	0.849866
SEQ_1906	0.0383034	7.60091	0.205557	0.654852	0.849866
SEQ_0264	-0.0713026	5.10801	0.203261	0.656651	0.851045
SEQ_1421	-0.0604088	8.25141	0.20293	0.656912	0.851045
SEQ_2198	-0.108795	6.84357	0.202636	0.65715	0.851045
SEQ_0350	0.172004	11.7388	0.201676	0.657925	0.851045
SEQ_0725	-0.0432718	9.29921	0.201379	0.658136	0.851045
SEQ_0079	-0.047858	11.1324	0.200962	0.658466	0.851045
SEQ_1532	-0.070858	8.01592	0.199298	0.659788	0.85217
SEQ_2154	-0.0576442	2.55769	0.198521	0.660407	0.852362
SEQ_1619	0.0562121	8.45903	0.197979	0.66084	0.852362
SEQ_1288	-0.0430535	8.05727	0.196007	0.662421	0.853817
SEQ_0880	0.0299168	7.75443	0.193369	0.664551	0.855978
SEQ_0896	0.29502	5.50096	0.192704	0.665114	0.856119
SEQ_0679	0.056475	6.98883	0.191832	0.6658	0.856205
SEQ_0730	0.116008	-0.470417	0.191478	0.666088	0.856205
SEQ_0750	-0.0801034	2.13127	0.189814	0.667449	0.85728
SEQ_1561	0.189893	7.82259	0.189349	0.667854	0.85728
SEQ_2009	0.0676631	7.91544	0.188792	0.668288	0.85728
SEQ_0997	0.030387	9.01184	0.188227	0.668753	0.857294
SEQ_0960	0.0521118	9.30758	0.187567	0.669298	0.85741
SEQ_2188	-0.0765665	-0.566284	0.184017	0.672245	0.860517
SEQ_0769	0.0700772	7.47601	0.183386	0.672773	0.860517
SEQ_0114	-0.0267273	6.62326	0.183006	0.673091	0.860517
SEQ_1197	0.0781377	6.64012	0.181275	0.674545	0.861106
SEQ_1304	0.0555452	7.56793	0.181032	0.67475	0.861106
SEQ_1082	0.089289	4.76722	0.18035	0.675326	0.861106
SEQ_0098	-0.0819191	11.9121	0.18029	0.675377	0.861106
SEQ_0140	0.302163	-0.0534774	0.179183	0.676337	0.861618
SEQ_1832	-0.0459995	10.06	0.178738	0.676692	0.861618
SEQ_1732	-0.157683	2.58274	0.177106	0.678083	0.862538
SEQ_1525	0.0330019	10.8451	0.176817	0.678329	0.862538
SEQ_1400	-0.0377437	9.50945	0.175773	0.679224	0.863094
SEQ_0251	-0.100464	9.06411	0.174449	0.680385	0.863988
SEQ_2218	0.0499359	8.15261	0.172585	0.681974	0.865066
SEQ_0613	0.0750602	8.02895	0.171783	0.682671	0.865066
SEQ_1665	-0.0851841	9.80309	0.17055	0.683765	0.865066
SEQ_0307	0.111829	1.35136	0.170125	0.684117	0.865066
SEQ_1993	0.0566	8.02934	0.170039	0.684192	0.865066
SEQ_0534	0.0401795	8.62455	0.170005	0.684222	0.865066
SEQ_0287	-0.0400827	11.9917	0.169753	0.684443	0.865066
SEQ_1122	-0.0495043	8.13738	0.166664	0.687163	0.866362
SEQ_1880	0.0287253	10.8337	0.166398	0.687399	0.866362
SEQ_0633	-0.0731221	0.732863	0.166234	0.687544	0.866362
SEQ_0655	-0.105113	8.43125	0.166064	0.687717	0.866362
SEQ_1236	0.0787623	8.80565	0.165091	0.688566	0.866362
SEQ_0142	0.314396	1.05283	0.164801	0.68884	0.866362
SEQ_1199	0.0957905	5.98416	0.164683	0.688923	0.866362
SEQ_0853	-0.0563441	10.6638	0.164439	0.689141	0.866362
SEQ_0273	-0.158349	4.53091	0.163896	0.689648	0.866422
SEQ_1110	0.0311867	8.40079	0.163141	0.690302	0.866667
SEQ_1898	0.0888172	8.79741	0.161808	0.691522	0.867621
SEQ_0976	0.0367097	10.5515	0.160609	0.692582	0.868374
SEQ_2216	0.0431802	8.28046	0.15909	0.693961	0.86921
SEQ_1265	-0.108332	-0.253883	0.15869	0.694325	0.86921
SEQ_0961	-0.0333318	7.22502	0.158106	0.694858	0.86921
SEQ_1037	-0.0492643	8.90977	0.157774	0.695161	0.86921
SEQ_1713	0.098198	4.00215	0.156224	0.696583	0.86921
SEQ_1699	0.0583779	3.38483	0.156026	0.696764	0.86921
SEQ_0151	0.276428	4.21418	0.155603	0.697175	0.86921
SEQ_0024	-0.0518348	6.40504	0.155125	0.697595	0.86921
SEQ_1393	-0.037383	9.66021	0.155085	0.697632	0.86921
SEQ_1178	-0.0938376	3.52616	0.154843	0.697856	0.86921
SEQ_0870	0.176087	-1.05619	0.154114	0.698531	0.869472
SEQ_1263	0.0949529	0.847987	0.153559	0.699045	0.869472
SEQ_0429	0.0727963	6.14884	0.153126	0.699448	0.869472
SEQ_1911	0.0428969	4.70385	0.151949	0.700545	0.870262
SEQ_0070	0.0606477	11.365	0.150643	0.701768	0.871208
SEQ_2200	-0.0757635	2.79324	0.148913	0.703398	0.872658
SEQ_1284	-0.027658	9.42317	0.147751	0.7045	0.872809
SEQ_0078	0.0583358	6.59662	0.1474	0.704833	0.872809
SEQ_1768	0.100676	9.44446	0.147315	0.704934	0.872809
SEQ_0319	0.0746133	7.35698	0.144534	0.707574	0.872809
SEQ_1346	-0.112192	9.63474	0.144533	0.707595	0.872809
SEQ_0668	-0.0771236	8.85089	0.1437	0.70839	0.872809
SEQ_2112	0.037912	4.20235	0.143505	0.708566	0.872809
SEQ_0940	-0.0582263	7.47939	0.143032	0.709023	0.872809
SEQ_0449	0.0615138	7.35624	0.142712	0.709333	0.872809
SEQ_0731	-0.104954	-0.102997	0.142689	0.709355	0.872809
SEQ_1661	0.0592037	7.7464	0.142584	0.709457	0.872809
SEQ_0280	0.364887	8.52181	0.142282	0.709771	0.872809
SEQ_0925	-0.0417614	2.91564	0.142125	0.709903	0.872809
SEQ_2019	0.0496227	7.9804	0.141225	0.710778	0.872809
SEQ_0448	-0.0644227	6.1182	0.141185	0.710817	0.872809
SEQ_1410	-0.0607129	6.45375	0.141079	0.710921	0.872809
SEQ_0434	0.0349859	8.31609	0.140287	0.711694	0.87319
SEQ_1645	0.0925962	7.24769	0.139115	0.712864	0.873637
SEQ_1801	-0.0327083	9.38373	0.13869	0.713261	0.873637
SEQ_0143	0.315947	3.1451	0.138522	0.713447	0.873637
SEQ_1545	-0.069956	6.35875	0.137126	0.714807	0.873864
SEQ_0521	0.133431	5.92195	0.137022	0.71493	0.873864
SEQ_2027	0.0365458	6.41947	0.136341	0.715586	0.873864
SEQ_2140	-0.0523661	4.44796	0.136002	0.715923	0.873864
SEQ_1488	0.224729	4.44588	0.135849	0.716095	0.873864
SEQ_0058	0.0624258	11.8675	0.135138	0.716785	0.873864
SEQ_2233	-0.0366794	10.1201	0.135049	0.716874	0.873864
SEQ_2174	0.0370609	9.7504	0.133138	0.718793	0.874735
SEQ_1822	0.0907432	0.0101467	0.132881	0.719053	0.874735
SEQ_0007	0.0324297	8.63351	0.132338	0.719601	0.874735
SEQ_2138	0.048505	4.49759	0.132326	0.719613	0.874735
SEQ_0212	0.16849	-0.939283	0.132036	0.719907	0.874735
SEQ_1252	0.0842912	-0.19364	0.131505	0.720445	0.874827
SEQ_1204	-0.0835014	2.55728	0.130893	0.721068	0.874858
SEQ_1793	-0.0429491	8.48867	0.130568	0.721398	0.874858
SEQ_2192	0.0854071	-0.00952733	0.128495	0.723521	0.876519
SEQ_1605	-0.0732524	2.6565	0.128009	0.724022	0.876519
SEQ_0570	0.0927017	8.51028	0.127891	0.724162	0.876519
SEQ_1827	-0.0230731	7.99104	0.126897	0.725171	0.877178
SEQ_1397	-0.055338	11.765	0.126089	0.726009	0.87763
SEQ_1438	0.111393	7.74565	0.124638	0.727542	0.878373
SEQ_1377	0.0283783	6.8444	0.124607	0.727555	0.878373
SEQ_1795	0.0308596	10.0649	0.122844	0.729408	0.880011
SEQ_1177	-0.0603254	9.28604	0.122431	0.729845	0.880011
SEQ_0546	-0.139328	8.79378	0.120248	0.732182	0.882265
SEQ_1649	0.0643991	2.27824	0.119425	0.733044	0.88274
SEQ_0965	0.0254906	7.89539	0.117303	0.73533	0.884929
SEQ_2237	-0.0727627	10.813	0.116417	0.736292	0.885521
SEQ_0533	0.0394101	8.13383	0.113826	0.739127	0.888365
SEQ_1706	0.13303	4.3594	0.113222	0.739811	0.888621
SEQ_1988	0.04516	8.25383	0.112036	0.741107	0.888791
SEQ_2109	-0.073756	2.02561	0.111934	0.741221	0.888791
SEQ_0927	-0.0298292	4.69521	0.111804	0.741366	0.888791
SEQ_1544	0.0590159	6.27286	0.110114	0.743253	0.890488
SEQ_2229	0.0841322	-1.09659	0.109602	0.743828	0.890605
SEQ_1208	-0.0485042	4.30393	0.109188	0.744294	0.890605
SEQ_1663	0.0223912	6.12941	0.108199	0.745412	0.891376
SEQ_0383	0.0448266	8.64522	0.107421	0.746296	0.891868
SEQ_1251	-0.0866219	2.90581	0.106154	0.747741	0.892778
SEQ_1515	0.0378904	2.91692	0.105484	0.748509	0.892778
SEQ_0144	0.260079	1.60769	0.105081	0.74899	0.892778
SEQ_0010	-0.0336107	7.30821	0.105016	0.749048	0.892778
SEQ_0543	-0.0348492	7.71045	0.104545	0.749591	0.892778
SEQ_1907	0.0228478	8.06735	0.104282	0.749895	0.892778
SEQ_1434	0.0660233	-0.224346	0.103486	0.750818	0.893287
SEQ_0695	-0.0434984	10.4595	0.102872	0.751531	0.893287
SEQ_0423	0.0259844	5.59923	0.10269	0.751744	0.893287
SEQ_0066	0.0424387	10.5531	0.0998544	0.755076	0.896682
SEQ_0908	0.0224262	9.76552	0.098181	0.757067	0.898482
SEQ_0683	0.111979	7.68962	0.0972485	0.758201	0.899262
SEQ_2227	0.108699	-1.46048	0.095674	0.760086	0.899404
SEQ_1422	0.0533019	7.11586	0.095446	0.760362	0.899404
SEQ_1412	-0.0534524	6.41791	0.0953844	0.760437	0.899404
SEQ_0612	0.0522954	5.78562	0.0952086	0.760651	0.899404
SEQ_0362	-0.0312885	8.21488	0.0951649	0.760704	0.899404
SEQ_1933	-0.0320335	8.47195	0.0922554	0.764272	0.902103
SEQ_1714	0.0476541	2.38376	0.0918116	0.764822	0.902103
SEQ_2151	0.07188	10.3929	0.0915144	0.765207	0.902103
SEQ_1595	-0.0711199	8.77221	0.0913887	0.765363	0.902103
SEQ_1275	0.0560923	2.73327	0.0913644	0.765378	0.902103
SEQ_1943	0.0583736	11.128	0.0907714	0.766116	0.902411
SEQ_1983	-0.0489057	6.56374	0.0881872	0.769367	0.905325
SEQ_1885	-0.0270673	9.80813	0.0880433	0.76955	0.905325
SEQ_1705	-0.108673	2.54508	0.0874328	0.770326	0.905631
SEQ_1311	0.0882255	8.6576	0.0870967	0.77077	0.905631
SEQ_0250	-0.0720036	8.34719	0.0864805	0.771558	0.905993
SEQ_1695	-0.0820398	3.43655	0.0845121	0.774081	0.907019
SEQ_1185	0.047611	4.39999	0.0842992	0.774358	0.907019
SEQ_0369	0.052433	1.2237	0.0833518	0.775593	0.907019
SEQ_1274	-0.0544867	2.30068	0.0827668	0.776359	0.907019
SEQ_2176	-0.067815	6.55373	0.0823104	0.776959	0.907019
SEQ_1490	-0.0560041	8.85998	0.0821589	0.777163	0.907019
SEQ_0336	-0.0256375	9.33792	0.082138	0.777186	0.907019
SEQ_0370	-0.0666295	6.56685	0.0820013	0.777367	0.907019
SEQ_1305	0.0342956	6.86957	0.0816186	0.777872	0.907019
SEQ_1268	-0.0546891	4.65004	0.0814121	0.778145	0.907019
SEQ_0133	0.198426	4.45169	0.0809617	0.778757	0.907019
SEQ_0145	0.220821	-0.122843	0.0809519	0.77877	0.907019
SEQ_1829	-0.01535	7.66809	0.0807066	0.779082	0.907019
SEQ_1351	0.0773687	7.77748	0.0806578	0.779162	0.907019
SEQ_0062	-0.0411105	10.9255	0.0796607	0.780478	0.907938
SEQ_1992	0.0303649	9.86642	0.0791175	0.781208	0.907938
SEQ_2033	-0.0386037	8.00488	0.0789785	0.781395	0.907938
SEQ_0519	-0.0332969	7.79905	0.0779476	0.782788	0.908159
SEQ_0967	0.0329854	9.10156	0.0779391	0.782799	0.908159
SEQ_1657	-0.0324684	8.85625	0.0777703	0.783028	0.908159
SEQ_1896	0.0229087	8.16188	0.0766978	0.78449	0.90919
SEQ_0424	-0.0243184	4.57844	0.0764121	0.784881	0.90919
SEQ_1497	-0.0464805	10.1852	0.0748982	0.786967	0.910629
SEQ_1792	-0.0301855	7.4766	0.0748108	0.787088	0.910629
SEQ_0694	0.0493635	10.9234	0.0741802	0.787964	0.911084
SEQ_0385	0.0782931	8.17955	0.0735125	0.788911	0.911619
SEQ_0563	0.0603773	8.79186	0.0725078	0.790322	0.912691
SEQ_1489	0.156022	4.94433	0.0712209	0.792145	0.914237
SEQ_0882	0.0955718	6.07219	0.0704679	0.793219	0.914918
SEQ_1119	-0.0513061	8.32054	0.0694615	0.794653	0.916011
SEQ_1487	0.165397	3.95228	0.0673218	0.797778	0.918088
SEQ_1560	0.0938136	6.09887	0.067286	0.797831	0.918088
SEQ_0459	0.0450151	9.25118	0.0672198	0.797915	0.918088
SEQ_0729	-0.034927	8.97943	0.0665315	0.798928	0.918694
SEQ_0471	0.0162805	7.70455	0.065865	0.799915	0.919155
SEQ_0540	-0.0390173	10.1346	0.0653546	0.800674	0.919155
SEQ_1603	-0.0205399	10.5476	0.0652618	0.800812	0.919155
SEQ_1868	0.025867	9.05204	0.0646135	0.801782	0.919155
SEQ_1233	-0.0577233	6.25474	0.0643213	0.802221	0.919155
SEQ_1306	0.0226447	6.76125	0.0643006	0.802252	0.919155
SEQ_1831	0.0416944	7.87597	0.0626353	0.804773	0.920792
SEQ_0065	-0.0348645	10.4262	0.0623895	0.805148	0.920792
SEQ_2137	0.0304744	6.42562	0.0617687	0.806099	0.920792
SEQ_1527	-0.0379862	2.28688	0.0616472	0.806286	0.920792
SEQ_0544	0.025412	9.40901	0.0615359	0.806457	0.920792
SEQ_0372	0.0300725	7.87256	0.0614381	0.806608	0.920792
SEQ_2190	0.202229	8.77627	0.0608346	0.807553	0.921094
SEQ_1041	-0.0331985	8.35304	0.0606355	0.807849	0.921094
SEQ_0589	-0.0302023	6.75573	0.0588199	0.810688	0.923773
SEQ_1870	0.0355216	9.80423	0.0580431	0.811917	0.924615
SEQ_1919	-0.024605	12.0987	0.0571127	0.8134	0.925746
SEQ_0159	0.175728	1.92421	0.0562788	0.814753	0.926727
SEQ_0450	0.0314669	7.68669	0.0555427	0.815933	0.92751
SEQ_1959	0.0977944	9.13366	0.0549543	0.816904	0.927808
SEQ_0131	0.0608909	13.1807	0.0547791	0.817179	0.927808
SEQ_1888	0.019039	6.9776	0.0543264	0.817921	0.928093
SEQ_1151	-0.0528641	9.4774	0.0536173	0.819103	0.928875
SEQ_0817	-0.0457378	6.77667	0.0518749	0.822002	0.931602
SEQ_1435	-0.0529489	7.84888	0.051502	0.822643	0.931769
SEQ_0216	-0.0297778	5.19205	0.050351	0.824589	0.932141
SEQ_0706	0.0251284	9.5874	0.0503284	0.824628	0.932141
SEQ_1239	0.0476569	7.89038	0.0502301	0.824803	0.932141
SEQ_0855	-0.122962	9.19623	0.0497086	0.825704	0.932141
SEQ_1264	-0.0534437	-0.22988	0.0494009	0.826224	0.932141
SEQ_0271	0.0561454	12.5797	0.0493657	0.826284	0.932141
SEQ_1937	-0.0428982	9.76998	0.0492839	0.826429	0.932141
SEQ_1894	-0.0266991	7.34486	0.0481981	0.828316	0.933712
SEQ_1987	-0.0293152	9.55566	0.0474209	0.829683	0.934089
SEQ_1696	-0.0520211	5.31387	0.0471819	0.830106	0.934089
SEQ_0147	-0.157497	1.02821	0.0470358	0.830376	0.934089
SEQ_0126	-0.0525204	6.51379	0.0465132	0.831298	0.934089
SEQ_1882	0.0158593	10.7313	0.0462806	0.83171	0.934089
SEQ_0199	0.0311011	11.3054	0.0461284	0.831983	0.934089
SEQ_1374	-0.0929191	5.83793	0.0460602	0.832116	0.934089
SEQ_1364	0.0519017	-0.846729	0.0452683	0.833532	0.935111
SEQ_1235	-0.0439861	7.93642	0.0450017	0.834018	0.935111
SEQ_0658	-0.0191584	7.74002	0.0442966	0.8353	0.935993
SEQ_1828	-0.0139011	8.03575	0.0428637	0.837946	0.938072
SEQ_0752	-0.0400542	2.21017	0.0427539	0.838151	0.938072
SEQ_1456	-0.049851	9.8814	0.0414294	0.840651	0.940313
SEQ_0703	0.0204568	10.4862	0.0407518	0.841931	0.940632
SEQ_1869	-0.0153257	7.24814	0.0398087	0.843745	0.940632
SEQ_1114	0.0222694	10.2968	0.0397444	0.84387	0.940632
SEQ_0511	0.0626344	1.25898	0.0396896	0.843976	0.940632
SEQ_0564	-0.0137323	10.3673	0.0395624	0.844223	0.940632
SEQ_0041	-0.0304415	7.61646	0.039544	0.844258	0.940632
SEQ_2191	0.0255993	9.35612	0.0394578	0.844426	0.940632
SEQ_2012	-0.0368511	8.96132	0.0390996	0.845126	0.940649
SEQ_1245	0.0471932	8.78322	0.0389441	0.845438	0.940649
SEQ_0603	-0.0298414	8.82732	0.0379023	0.847482	0.941545
SEQ_0582	0.0385032	-0.722522	0.0374953	0.848292	0.941545
SEQ_1138	0.0203347	7.64049	0.0368081	0.849671	0.941545
SEQ_1312	-0.05704	9.71638	0.0367509	0.849796	0.941545
SEQ_1345	-0.054593	8.86226	0.0365955	0.85011	0.941545
SEQ_1365	0.0167994	9.77662	0.0365533	0.850186	0.941545
SEQ_0604	-0.0165279	8.32969	0.0363106	0.850678	0.941545
SEQ_2013	0.025608	7.20466	0.0362879	0.850724	0.941545
SEQ_2022	0.0193128	8.11978	0.0362828	0.850734	0.941545
SEQ_0732	-0.105709	-1.57624	0.0360352	0.851238	0.941551
SEQ_0501	-0.019463	7.26617	0.0355092	0.852314	0.942189
SEQ_2010	-0.0428818	6.46121	0.034386	0.85464	0.944207
SEQ_0263	-0.0317017	5.14718	0.033647	0.856192	0.945369
SEQ_0970	0.0213531	6.2563	0.0331619	0.857221	0.945951
SEQ_1865	0.0182489	8.11591	0.0318392	0.860065	0.948535
SEQ_1543	0.122771	3.10812	0.0313692	0.861099	0.949121
SEQ_0399	0.0170769	9.16255	0.0308891	0.862146	0.94972
SEQ_1863	-0.0151266	9.0117	0.0300567	0.863996	0.950515
SEQ_2161	-0.0185849	7.81466	0.029843	0.864476	0.950515
SEQ_1872	-0.013529	8.38174	0.0297521	0.86468	0.950515
SEQ_1591	0.0140649	9.14765	0.0294525	0.865356	0.950515
SEQ_2167	-0.0149193	9.36708	0.0294389	0.865387	0.950515
SEQ_0626	0.0207004	10.6443	0.0291196	0.866112	0.950758
SEQ_0733	-0.0920854	1.36499	0.0287903	0.866872	0.951039
SEQ_1824	0.0554375	1.27243	0.0283338	0.867913	0.951338
SEQ_1001	0.114222	7.60464	0.0282337	0.868152	0.951338
SEQ_0405	0.0497789	0.443458	0.0279371	0.868831	0.951529
SEQ_1843	0.0286208	10.2979	0.0271491	0.870677	0.952522
SEQ_0418	0.0106226	6.8684	0.0271191	0.870748	0.952522
SEQ_0087	0.0340503	1.56898	0.0265728	0.872044	0.953388
SEQ_1891	0.017662	8.57104	0.025862	0.873751	0.954326
SEQ_1964	-0.0328136	3.19929	0.0257674	0.87398	0.954326
SEQ_1683	-0.0285995	6.23195	0.0255864	0.87442	0.954326
SEQ_1457	0.0468656	2.80295	0.0252543	0.87523	0.954659
SEQ_1200	0.0397226	5.33218	0.0243291	0.877517	0.956015
SEQ_1994	-0.022209	8.89528	0.0242936	0.877606	0.956015
SEQ_1944	-0.0168374	9.85479	0.0240024	0.878336	0.956015
SEQ_1861	-0.0149502	9.35635	0.023937	0.8785	0.956015
SEQ_0858	-0.0237159	8.59734	0.0230066	0.880865	0.958036
SEQ_0877	-0.0162599	8.12664	0.0227075	0.881636	0.958322
SEQ_0320	-0.055559	0.910085	0.0223031	0.882687	0.958912
SEQ_1684	-0.0258668	5.89574	0.0212442	0.885484	0.961342
SEQ_0767	-0.025114	8.64228	0.0210733	0.885943	0.961342
SEQ_1837	0.0318838	8.85926	0.0205304	0.887418	0.96144
SEQ_0786	0.0176823	8.68556	0.0204838	0.887538	0.96144
SEQ_1262	-0.0392699	0.874106	0.020475	0.887562	0.96144
SEQ_0532	0.0192267	8.78333	0.0200835	0.888634	0.96186
SEQ_0557	0.0189979	6.80485	0.0195003	0.890252	0.96186
SEQ_0674	0.0211095	3.37787	0.0194566	0.890374	0.96186
SEQ_1897	0.0242439	7.91701	0.0193191	0.89076	0.96186
SEQ_0847	-0.210507	8.26298	0.0189724	0.891745	0.96186
SEQ_0678	0.015803	4.68077	0.0188287	0.892146	0.96186
SEQ_0124	-0.0343954	6.79454	0.0188055	0.892216	0.96186
SEQ_0846	-0.20728	8.1852	0.0186059	0.892789	0.96186
SEQ_0943	-0.0165574	6.68041	0.0184838	0.893132	0.96186
SEQ_0843	0.0418026	1.71197	0.0182739	0.893736	0.96186
SEQ_1473	-0.0247701	-0.19937	0.0181596	0.894067	0.96186
SEQ_1436	-0.03058	6.25388	0.0181072	0.894219	0.96186
SEQ_1140	-0.0125203	9.34007	0.0179846	0.894576	0.96186
SEQ_1546	0.0264775	5.66991	0.0175916	0.895727	0.962131
SEQ_1486	0.0829045	5.54288	0.0174906	0.896031	0.962131
SEQ_1479	0.0157787	10.4685	0.0173783	0.896357	0.962131
SEQ_1463	0.0369158	2.38604	0.0171716	0.896971	0.962243
SEQ_1371	-0.0172623	6.97908	0.0167749	0.898161	0.962972
SEQ_1755	-0.0262238	7.53278	0.015777	0.901221	0.964721
SEQ_0458	0.0150032	9.35597	0.0157133	0.901418	0.964721
SEQ_0030	0.0108516	4.83653	0.0155759	0.901848	0.964721
SEQ_0537	0.0187446	6.72537	0.0154358	0.902288	0.964721
SEQ_0464	0.0200135	7.26967	0.0152758	0.902793	0.964721
SEQ_0654	-0.0251254	3.82706	0.0152547	0.90286	0.964721
SEQ_0071	0.0157279	10.6657	0.0146844	0.904683	0.966122
SEQ_0560	0.0108801	8.53743	0.0144596	0.905412	0.966307
SEQ_0894	-0.00911302	10.4295	0.0142185	0.9062	0.966307
SEQ_2005	0.0100547	9.87354	0.0141599	0.906393	0.966307
SEQ_0270	-0.032583	12.0235	0.0133065	0.90925	0.968586
SEQ_0304	-0.0140329	5.79029	0.0132142	0.909558	0.968586
SEQ_2152	-0.0176527	9.92838	0.0127447	0.911172	0.969533
SEQ_1710	-0.0162829	4.12067	0.0126233	0.911594	0.969533
SEQ_0530	-0.0336944	-1.26273	0.0125106	0.911988	0.969533
SEQ_0452	0.0112944	5.61565	0.0123063	0.912706	0.969663
SEQ_1995	-0.0160812	10.4473	0.0121845	0.913137	0.969663
SEQ_1111	0.0117925	9.66047	0.01179	0.914549	0.970109
SEQ_1270	0.0243709	6.71299	0.0117797	0.914586	0.970109
SEQ_1350	-0.0225695	6.25152	0.0116245	0.915149	0.970161
SEQ_0382	0.0214324	10.7788	0.0113769	0.916054	0.970575
SEQ_1203	0.0230077	4.85694	0.011227	0.916606	0.970615
SEQ_2000	-0.0143154	8.58185	0.0108168	0.918138	0.971217
SEQ_1871	-0.0169626	9.41825	0.0107993	0.918204	0.971217
SEQ_0125	-0.0264791	6.27237	0.0105392	0.919193	0.971718
SEQ_1531	-0.0146153	8.97114	0.00952319	0.923172	0.975005
SEQ_0060	-0.0141005	10.8821	0.00948245	0.923336	0.975005
SEQ_0069	-0.0136183	11.2545	0.0093329	0.923941	0.975098
SEQ_2018	0.0178001	13.1856	0.00916709	0.924617	0.975267
SEQ_1409	0.00936922	11.1805	0.00868592	0.926616	0.976382
SEQ_2029	0.00939893	6.21964	0.00866389	0.926709	0.976382
SEQ_0402	-0.0600686	10.8829	0.00827822	0.928358	0.977574
SEQ_1904	-0.00956712	9.27966	0.00802722	0.929445	0.977892
SEQ_0959	-0.0129697	9.6251	0.00796985	0.929697	0.977892
SEQ_1349	-0.0177369	6.69412	0.0076562	0.931091	0.978581
SEQ_0499	0.00853915	8.13859	0.00758975	0.93139	0.978581
SEQ_0357	0.00744917	11.2064	0.00715002	0.933402	0.98015
SEQ_0374	0.0102409	4.69476	0.00699295	0.934135	0.980215
SEQ_1807	0.00738665	8.16697	0.00691499	0.934503	0.980215
SEQ_1682	-0.0157168	7.13506	0.00664771	0.935778	0.980889
SEQ_2202	-0.0115269	5.99616	0.00646915	0.936644	0.980889
SEQ_1394	-0.00819712	9.63326	0.00640822	0.936943	0.980889
SEQ_0267	-0.0094241	7.1721	0.00632348	0.93736	0.980889
SEQ_1606	-0.015609	1.65454	0.00624606	0.937744	0.980889
SEQ_1261	0.0164809	1.16798	0.0058119	0.939942	0.981919
SEQ_1794	0.00542265	9.92514	0.00579541	0.940027	0.981919
SEQ_0579	-0.016974	0.0414687	0.00574464	0.94029	0.981919
SEQ_2157	-0.00615995	7.4149	0.00559133	0.94109	0.98207
SEQ_1541	-0.00856697	8.00089	0.00546216	0.941774	0.98207
SEQ_0343	0.0206501	-1.62509	0.00542043	0.941996	0.98207
SEQ_0344	-0.00508792	13.0877	0.00524175	0.942958	0.98253
SEQ_0953	0.0070939	10.479	0.00478571	0.945492	0.984626
SEQ_1918	0.0097312	10.6574	0.00447436	0.947292	0.985411
SEQ_1327	0.0240065	7.79693	0.00447229	0.947307	0.985411
SEQ_0859	0.0102644	8.5704	0.0043863	0.947812	0.985411
SEQ_0392	0.00644869	9.67268	0.00427509	0.948477	0.98556
SEQ_1646	-0.0152979	7.40689	0.00381746	0.951312	0.985939
SEQ_0634	0.0163424	5.19872	0.00377962	0.951551	0.985939
SEQ_0028	0.00893453	3.23579	0.00375289	0.951722	0.985939
SEQ_1462	0.0154748	1.45765	0.00364881	0.952395	0.985939
SEQ_1461	0.0190164	2.78039	0.00354528	0.953075	0.985939
SEQ_2175	-0.00960997	6.99281	0.00350277	0.953356	0.985939
SEQ_0700	-0.00621758	6.47017	0.00349865	0.953384	0.985939
SEQ_1408	0.00583861	10.1902	0.0034912	0.953433	0.985939
SEQ_0042	-0.0106423	7.34924	0.00338037	0.954178	0.985939
SEQ_0810	0.020448	2.71594	0.00331458	0.954625	0.985939
SEQ_0420	-0.00655867	9.99658	0.00322475	0.955244	0.985939
SEQ_2220	-0.005566	6.88056	0.00303203	0.9566	0.985939
SEQ_0283	0.010431	1.74843	0.00285948	0.957852	0.985939
SEQ_1420	0.00744575	8.78452	0.00280599	0.958248	0.985939
SEQ_1222	-0.00614286	8.08758	0.00275742	0.95861	0.985939
SEQ_1372	0.0190813	6.91294	0.00275315	0.958645	0.985939
SEQ_1800	-0.0136736	10.3848	0.00257282	0.960021	0.985939
SEQ_1804	0.00505375	5.88294	0.00256785	0.960057	0.985939
SEQ_2223	0.00698133	0.387861	0.00247557	0.960781	0.985939
SEQ_1947	-0.00570896	11.5499	0.00243192	0.961128	0.985939
SEQ_1862	0.00504801	8.50765	0.00242893	0.961151	0.985939
SEQ_0714	0.00693948	8.3362	0.00235707	0.96173	0.985939
SEQ_1984	-0.00747887	7.35409	0.00220844	0.962955	0.985939
SEQ_1916	0.00585046	10.5714	0.00212221	0.963685	0.985939
SEQ_1516	0.00537133	5.81015	0.00210631	0.963821	0.985939
SEQ_1382	0.0161177	5.00813	0.00199278	0.964811	0.985939
SEQ_2011	0.0102347	4.15603	0.0019505	0.965184	0.985939
SEQ_0969	0.00473448	7.56638	0.00192946	0.965372	0.985939
SEQ_0857	-0.00638119	7.87708	0.00187766	0.96584	0.985939
SEQ_0581	-0.0109588	-1.09259	0.00165621	0.967916	0.985939
SEQ_1631	0.00473763	4.57496	0.00164254	0.968049	0.985939
SEQ_1291	-0.0143272	7.9558	0.00161504	0.968319	0.985939
SEQ_0504	0.0120616	7.34652	0.00160458	0.968422	0.985939
SEQ_0500	-0.00358785	10.2593	0.00158075	0.968655	0.985939
SEQ_1348	0.00722277	7.20269	0.00153203	0.969142	0.985939
SEQ_0421	-0.0044741	8.22991	0.00153149	0.969147	0.985939
SEQ_0569	0.00297691	10.0302	0.00151458	0.969318	0.985939
SEQ_0968	0.00464468	9.78071	0.00149618	0.969505	0.985939
SEQ_1630	0.00443437	6.27262	0.00147481	0.969723	0.985939
SEQ_1571	-0.00565679	7.73263	0.00147299	0.969742	0.985939
SEQ_0067	-0.00484382	11.7838	0.00117351	0.972991	0.9886
SEQ_0121	-0.0160175	1.72128	0.00110429	0.973801	0.9886
SEQ_0845	0.0104353	4.04622	0.00107686	0.974127	0.9886
SEQ_1092	0.00274263	7.33513	0.00104975	0.974454	0.9886
SEQ_1373	-0.0116604	6.54722	0.000950959	0.975687	0.988896
SEQ_0068	-0.00452491	8.70453	0.000942498	0.975794	0.988896
SEQ_2037	-0.00564242	9.6834	0.000881479	0.976591	0.989172
SEQ_0132	-0.00749297	11.3441	0.000818685	0.977441	0.989334
SEQ_1379	0.0016304	9.15426	0.0007481	0.978434	0.989334
SEQ_1398	0.00313126	9.26347	0.000736037	0.978608	0.989334
SEQ_0430	-0.00395705	6.21385	0.0007196	0.978848	0.989334
SEQ_0345	-0.00369567	12.1597	0.000598168	0.980715	0.99069
SEQ_1504	0.00319525	14.5629	0.000560863	0.981326	0.990777
SEQ_0996	0.00124116	7.97783	0.000505423	0.982273	0.991203
SEQ_0939	0.0166429	8.58567	0.000435337	0.983549	0.991474
SEQ_1633	0.00226552	9.70142	0.000432969	0.983592	0.991474
SEQ_1091	0.00366596	9.8734	0.00039211	0.984386	0.99154
SEQ_0409	-0.00224696	10.6045	0.000376049	0.984709	0.99154
SEQ_2238	0.00336335	8.4155	0.000306646	0.986191	0.992503
SEQ_0675	0.00235211	6.2603	0.000277727	0.986859	0.992645
SEQ_1237	-0.00287268	8.24804	0.000197591	0.988916	0.993882
SEQ_0907	-0.00129122	7.99027	0.000189595	0.989142	0.993882
SEQ_2017	0.00462269	13.9026	0.000164256	0.989894	0.994109
SEQ_1289	-0.00252302	6.29096	0.00012317	0.991248	0.994616
SEQ_0938	0.00891844	8.37412	0.000117465	0.991454	0.994616
SEQ_1026	0.00321471	8.51532	5.81e-05	0.993989	0.996629
SEQ_1181	0.000394076	7.26567	1.95e-05	0.996515	0.998026
SEQ_1716	0.000513304	7.90253	1.86e-05	0.996603	0.998026
SEQ_1644	-0.000914173	6.90161	1.48e-05	0.996968	0.998026
SEQ_0072	0.000245351	11.2226	3.54e-06	0.998516	0.998602
SEQ_1867	0.000199353	9.10821	3.14e-06	0.998602	0.998602
