# Supplementary material for: Differences in the genome, methylome, and transcriptome do not differentiate isolates of Streptococcus equi subsp. equi from horses with acute clinical signs from isolates of inapparent carriers
Source: PLoS One. 2021 Jun 14;16(6):e0252804. doi: 10.1371/journal.pone.0252804 (PMC8202921; doi:10.1371/journal.pone.0252804)
Supplement: S1 Appendix — (TXT) [file pone.0252804.s010.txt]

#S1 Appendix. Linux and R code used for accessory genome, methylome and transcriptome analysis. 
### Streptococcus equi de novo genome assembly with CANU (v1.7) in Linux ###
module load Canu/1.7-intel-2017A-Perl-5.24.0
# command to run pipeline with -pacbio-raw option
canu useGrid=false -p SEE_20-080 -d SEE_20-080_CANU1.7_out genomeSize=2.1m \
-pacbio-raw /scratch/user/ellenruth/Duke_Order6546/SEE_20-080.fasta \
corMhapSensitivity=high corMinCoverage=0 corOutCoverage=100

## Genomes assembled from CANU were annotated using RASTtk (https://rast.nmpdr.org/rast.cgi)

### Sweden and Pennsylvania Streptococcus isolates - Spine, AGEnt, and ClustAGE in Linux ###
#Annotated genomes were reformated using Genbank Reformat (http://vfsmspineagent.fsm.northwestern.edu/cgi-bin/gbk_reformat.cgi)

#Defining the core genome - Spine
##Sweden and Pennsylvania Streptococcus isolates run separately
module load Spine/0.3.2-GCCcore-7.3.0-Perl-5.28.0
spine.pl -f genome_files.txt

## Example of text in genome_files.txt below
/PennSEE_AccessoryGenome/SEE_20-080.gbk	SEE_20-080	gbk
/PennSEE_AccessoryGenome/SEE_20-081.gbk	SEE_20-081	gbk
/PennSEE_AccessoryGenome/SEE_20-082.gbk	SEE_20-082	gbk
/PennSEE_AccessoryGenome/SEE_20-083.gbk	SEE_20-083	gbk
/PennSEE_AccessoryGenome/SEE_20-084.gbk	SEE_20-084	gbk
/PennSEE_AccessoryGenome/SEE_20-085.gbk	SEE_20-085	gbk

#Defining the accessory genome - AGEnt
##Sweden and Pennsylvania Streptococcus isolates run separately
module load AGEnt/0.3.1-GCCcore-7.3.0-Perl-5.28.0
AGEnt.pl -r output.backbone.fasta -q /PennSEE_AccessoryGenome/SEE_20-080.gbk -o SEE_20-080 ##each isolate is run individually

#Clustering and binning the accessory genome elements - ClustAGE
##Sweden and Pennsylvania Streptococcus isolates run separately
module load Magic-BLAST/1.3.0-x64-linux
module load ClustAGE/0.8-foss-2018b-Perl-5.28.0

ClustAGE.pl -f age_files.txt --annot annot_files.txt

## Example of text in age_files.txt below
SEE_20-080.SEE_20-080.accessory.fasta	SEE_20-080	1
SEE_20-081.SEE_20-081.accessory.fasta	SEE_20-081	1
SEE_20-082.SEE_20-082.accessory.fasta	SEE_20-082	1
SEE_20-091.SEE_20-091.accessory.fasta	SEE_20-091	2
SEE_20-092.SEE_20-092.accessory.fasta	SEE_20-092	2
SEE_20-093.SEE_20-093.accessory.fasta	SEE_20-093	2

## Example of text in annot_files.txt below
SEE_20-080.SEE_20-080.accessory_loci.txt	SEE_20-080
SEE_20-081.SEE_20-081.accessory_loci.txt	SEE_20-081
SEE_20-082.SEE_20-082.accessory_loci.txt	SEE_20-082
SEE_20-083.SEE_20-083.accessory_loci.txt	SEE_20-083
SEE_20-084.SEE_20-084.accessory_loci.txt	SEE_20-084
SEE_20-085.SEE_20-085.accessory_loci.txt	SEE_20-085

### R code for Accessory Genome Output - Sweden and Pennsylvania Streptococcus equi isolates ###
##R Version 4.0.3
subelem <- read.csv("./ClustAGEOutput/out_subelements.csv", header = T)
rownames(subelem) <- subelem[,1]
subelem.sums <- subelem[,3:ncol(subelem)]
#Adding up the bins of accessory genome elements [AGE](1 indicates presence of AGE, 0 indicates absence) 

#Splitting isolates that are carrier state
SE.carrier.subset <- subelem.sums[1:11,]
#SE.carrier.subset <- subelem.sums[1:8,] ## numbers for Sweden isolates 
SE.carrier.sums <- colSums(SE.carrier.subset) # sums for only carrier isolates
SE.carrier.AGE <- SE.carrier.sums[SE.carrier.sums == 11] # keeping bins that == 11 
#SE.carrier.AGE <- SE.carrier.sums[SE.carrier.sums == 8] ## numbers for Sweden isolates 
foo <- names(SE.carrier.AGE); SEcar.overall.subset <- subelem.sums[foo] #pulling out bins that == 11 from combined data
#Adding up the bins of accessory genome elements [AGE](1 indicates presence of AGE, 0 indicates absence) 
SEcar.overall.sums <- colSums(SEcar.overall.subset) 
SEcar.overall.sums <- SEcar.overall.sums[SEcar.overall.sums == 11] ## from combined data only keeping sites that == 11
#SEcar.overall.sums <- SEcar.overall.sums[SEcar.overall.sums == 8] ## numbers for Sweden isolates 
head(SEcar.overall.sums) #Viewing if any sites fit criteria 

#Splitting isolates by clinical state
SE.clinical.subset <- subelem.sums[12:21,]
#SE.clinical.subset <- subelem.sums[9:14,] ## numbers for Sweden isolates 
SE.clinical.sums <- colSums(SE.clinical.subset)  # sums for only clinical isolates
SE.clinical.AGE <- SE.clinical.sums[SE.clinical.sums == 10] # keeping bins that == 10 
#SE.clinical.AGE <- SE.clinical.sums[SE.clinical.sums == 6] ## numbers for Sweden isolates 
foo <- names(SE.clinical.AGE); SEclin.overall.subset <- subelem.sums[foo]
#Adding up the bins of accessory genome elements [AGE](1 indicates presence of AGE, 0 indicates absence) 
SEclin.overall.sums <- colSums(SEclin.overall.subset)
SEclin.overall.sums <- SEclin.overall.sums[SEclin.overall.sums == 10] ## from combined data only keeping sites that == 10
#SEclin.overall.sums <- SEclin.overall.sums[SEclin.overall.sums == 6] ## numbers for Sweden isolates 
head(SEclin.overall.sums) #Viewing if any sites fit criteria 

####################################################################################
### BaseMod Methylation pipeline for Streptococcus equi isolates using the SMRT-Link 8 command line tools - Linux ###
## Example of pipeline for individual isolate

module load SMRT-Link/8.0.0.80529-cli-tools-only

#Aligning the raw BAM reads to the reference
pbmm2 align SE_4047.fasta 470_003.subreads.bam 470_003.subreads.aligned.bam 
#Creating an index for the reference and the Streptococcus equi isolates
samtools faidx SE_4047.fasta
pbindex 470_003.subreads.aligned.bam 
#Analyzing the aligned sequences for base modifcations
ipdSummary 470_003.subreads.aligned.bam --reference SE_4047.fasta --gff 470_003.basemods.gff --csv 470_003.basemods.csv --pvalue 0.001 --numWorkers 16 --identify m4C,m6A
#Identifying any consensus motifs
motifMaker find -f SE_4047.fasta -g 470_003.basemods.gff -o 470_003.motifs.csv ### requires more computational sources than the ipdSummary command
#Creating a GFF file with all of the modification that are part of the motifs
motifMaker reprocess -f SE_4047.fasta -g 470_003.basemods.gff -m 470_003.motifs.csv -o 470_003.motifs.gff

### R code for to filter BaseMod GFF files prior to whole genome comparison set with BEDTools ###
##R Version 4.0.3

library(ape); packageVersion("ape") ## ape: 5.4.1
SEE_20.080 <- read.gff("./SEE_20-080.motifs.gff", GFF3 = TRUE)
##Example of code for a single isolate 

library(dplyr); packageVersion("dplyr") ##1.0.3
library(tidyr); packageVersion("tidyr") ##1.1.2

##### S. equi 20.080 - Carrier #####
SEE_20.080_filtered <- filter(SEE_20.080, !grepl('modified_base', type)) #removing instances of modified base
SEE_20.080_filt.motif <- filter(SEE_20.080_filtered, grepl('motif', attributes)) #pulling out modification with motifs
out <- strsplit(as.character(SEE_20.080_filt.motif$attributes), ";"); 
SEE_20.080_filt.motif_attributes <- data.frame(t(sapply(out, '[')));
colnames(SEE_20.080_filt.motif_attributes) <- c("context", "motif", "coverage", "IPDRatio", "id", "identifcationQv") #splitting the attributes column into new columns by semi-colon
SEE_20.080_filt.motif <- cbind(SEE_20.080_filt.motif, SEE_20.080_filt.motif_attributes)

SEE_20.080_filt.nomotif <- filter(SEE_20.080_filtered, !grepl('motif', attributes)) # pulling out modifications with out motifs
out <- strsplit(as.character(SEE_20.080_filt.nomotif$attributes), ";"); SEE_20.080_filt.nomotif_attributes <- data.frame(t(sapply(out, '['))); 
colnames(SEE_20.080_filt.nomotif_attributes) <- c("coverage", "context", "IPDRatio", "identifcationQv") #splitting the attributes column into new columns by semi-colon
SEE_20.080_filt.nomotif <- cbind(SEE_20.080_filt.nomotif, SEE_20.080_filt.nomotif_attributes)
na <- rep(NA, nrow(SEE_20.080_filt.nomotif)) ##creating columns of NAs to match columns seen in data with motifs
SEE_20.080_filt.nomotif$motif <- na
SEE_20.080_filt.nomotif$id <- na

#Combining the data with and without motifs
SEE_20.080_filtered <- rbind(SEE_20.080_filt.motif, SEE_20.080_filt.nomotif)

out <- strsplit(as.character(SEE_20.080_filtered$identifcationQv), "="); 
SEE_20.080_Qv <- data.frame(t(sapply(out, '['))); 
colnames(SEE_20.080_Qv) <- c("Qv", "QvScore"); SEE_20.080_Qv$QvScore <- as.numeric(SEE_20.080_Qv$QvScore)
#pulling out the QV score values
SEE_20.080_filtered <- cbind(SEE_20.080_filtered, SEE_20.080_Qv)

SEE_20.080_QvScore30 <- filter(SEE_20.080_filtered, QvScore >= 30) #Keeping only methylation with a QV score >= 30

#outputting the filtered data in text and gff file formats
write.table(SEE_20.080_QvScore30, "./SEE_20.080_filtered.txt", sep = "\t", quote = F)
library(rtracklayer); packageVersion("rtracklayer") ##1.48.0
export(SEE_20.080_QvScore30, "./SEE_20.080_filtered.gff", format = "gff3")

#creating a annotated GFF file with the methylation events across all Streptococcus equi isolates (either from Sweden or Pennsylvania)
module load BEDTools/2.29.2-GCC-9.3.0

bedtools annotate -i SEE_4047.gff3 -files Car.470_003_filtered.gff Car.470_007_filtered.gff Car.470_008_filtered.gff Car.489_005_filtered.gff \
Car.489_006_filtered.gff Car.489_007_filtered.gff Car.489_009_filtered.gff Car.489_010_filtered.gff Clin.470_001_filtered.gff Clin.470_002_filtered.gff \
Clin.470_006_filtered.gff Clin.489_001_filtered.gff Clin.489_002_filtered.gff Clin.489_003_filtered.gff Clin.489_004_filtered.gff > Carrier_Clinical_Annotated.gff

### R code for identify site of methylation in carrier or clinical isolates from Sweden and Pennsylvania (separately) ###
All_methy_annotated <- read.delim("./Carrier_Clinical_Annotated_editted.txt", header=FALSE)

methy.local <- All_methy_annotated[,7:ncol(All_methy_annotated)]
see <- c("SEE_20.080", "SEE_20.081", "SEE_20.082", "SEE_20.083", "SEE_20.084", "SEE_20.085", "SEE_20.086", "SEE_20.087", "SEE_20.088", "SEE_20.089", "SEE_20.090", "SEE_20.091", 
         "SEE_20.092", "SEE_20.093", "SEE_20.094", "SEE_20.095", "SEE_20.096", "SEE_20.097", "SEE_20.098", "SEE_20.099", "SEE_20.100")
#see <- c("Car.470_003","Car.470_007","Car.470_008","Car.489_005","Car.489_006","Car.489_007","Car.489_009","Car.489_010","Clin.470_001","Clin.470_002","Clin.470_006",
#         "Clin.489_001","Clin.489_002","Clin.489_003","Clin.489_004") ## For the Sweden isolates
colnames(methy.local) <- see

methy.local <- methy.local[apply(methy.local[,-1], 1, function(x) !all(x==0)),] #removal of rows with all 0s

#Dividing the dataframe by disease state (carrier and clinical)
car.methy <- methy.local[,1:11]
#car.methy <- methy.local[,1:8] ## For the Sweden isolates
car.rows <- rowSums(car.methy) #Calculating row sums for carrier isolates
clin.methy <- methy.local[,12:21]
#clin.methy <- methy.local[,9:14] ## For the Sweden isolates
clin.rows <- rowSums(clin.methy )#Calculating row sums for clinical isolates
methy.rowsum <- cbind(car.rows, clin.rows) #Combining the row sums 

colnames(methy.rowsum) <- c("CarrierRowSum", "ClinicalRowSum")
methy.rowsum <- as.data.frame(methy.rowsum)

library(dplyr); packageVersion("dplyr") ##1.0.3
foo <- methy.rowsum %>% filter_all(any_vars(. %in% 0.000000)) #Keeping only rows that have at least 1, zero value. 

B <- row.names(foo)
MethyAnnotate_Subset <- All_methy_annotated[B, ] #Subsetting annotated by the rows identified before, to keep instances where only methylation occurs either in carrier or clinical isolates
#write.table(MethyAnnotate_Subset, "MethyAnnotate_Subset.txt", sep = "\t")

subset_methy.locat <- methy.local[B,  ]#Subsetting by the rows identified before, to keep instances where only methylation occurs either in carrier or clinical isolates
write.table(subset_methy.locat, "subset_methy.locat.txt", sep = "\t")
#foo3 <- as.data.frame(rowSums(subset_methy.locat))

methylation <- subset_methy.locat[apply(subset_methy.locat, 1, function(x) sum(x != 0.000000)) >= 6,] ## getting rid of sites without methylation
#methylation <- subset_methy.locat[apply(subset_methy.locat, 1, function(x) sum(x != 0.000000)) >= 4,] ## For the Sweden isolates
C <- row.names(methylation)
methylation_sites <- All_methy_annotated[C, ]
write.table(methylation_sites, "methylation_sites.txt", sep = '\t')

##### Plotting of final sites #####
plot.data <- read.table("MethylationSites.txt", sep = "\t", header = T)
library(ggplot2); packageVersion("ggplot2") ##3.3.2
theme_set(theme_bw())
ggplot(plot.data, aes(x = ID, y = MethylationSum, color = Genome, shape = Status)) + 
  geom_point(size = 4, position = position_dodge(width = 0.5)) +
  theme(axis.text.x = element_text(size = 10, angle = 90, vjust = 0.5), axis.text.y = element_text(size = 11))

final.plot <- read.delim("./FinalMethylationSites_Plot.txt", header = T)
ggplot(final.plot, aes(x = Location, y = Methylation, color = Genome, shape = Status)) + 
  geom_point(size = 4, position = position_dodge(width = 0.5)) +
  theme(axis.text.x = element_text(size = 10, angle = 90, vjust = 0.5), axis.text.y = element_text(size = 11))

final.plot$TypeSite <- paste(final.plot$Type, final.plot$Site, sep = "_")
final.plot_na.rm <- na.omit(final.plot)
ggplot(final.plot_na.rm, aes(x = Location, y = Motif, color = TypeSite, shape = Status)) + 
  geom_point(size = 4, position = position_dodge(width = 0.5)) +
  theme(axis.text.x = element_text(size = 10, angle = 90, vjust = 0.5), axis.text.y = element_text(size = 11))

####################################################################################
### Pennsylvania Streptococcus equi RNA-Seq Workflow - Linux ###
#Checking sequence quality - FastQC
module load FastQC/0.11.6-Java-1.8.0

fastqc -t 2 -o ./ /06_20_085/06-20-085_S21_L001_R1_001.fastq.gz /06_20_085/06-20-085_S21_L001_R2_001.fastq.gz

#Performing RNA-Seq trimming based on quality output - Trimmomatic
module load Trimmomatic/0.39-Java-1.8.0

java -jar $EBROOTTRIMMOMATIC/trimmomatic-0.39.jar PE -threads 8 01_20_080/01-20-080_S1_L001_R1_001.fastq.gz 01_20_080/01-20-080_S1_L001_R2_001.fastq.gz \
TrimmedSequences/01-20-080_R1_trimmed.fastq.gz TrimmedSequences/01-20-080_R1_unpaired.fastq.gz TrimmedSequences/01-20-080_R2_trimmed.fastq.gz \
TrimmedSequences/01-20-080_R2_unpaired.fastq.gz TRAILING:25 SLIDINGWINDOW:5:20 HEADCROP:10 LEADING:10 MINLEN:35

#Quantifying the expression of RNA transcripts - Salmon

#Creating the list decoys for the index step
grep "^>" Streptococcus_equi_subsp_equi_4047.ASM2658v1.dna.toplevel.fa | cut -d " " -f 1 > decoys.txt
sed -i.bak -e 's/>//g' decoys.txt
#Combining the cDNA and genome files into a single file for the index step
cat Streptococcus_equi_subsp_equi_4047.ASM2658v1.cdna.all_modified.fa Streptococcus_equi_subsp_equi_4047.ASM2658v1.dna.toplevel.fa > SEE4047_gentrome.fa

module load Salmon/1.3.0-gompi-2020a
#Creating the reference genome index with 31-mers
salmon index -t SEE4047_gentrome.fa -i SE4047_index31 --decoys decoys.txt -k 31 --gencode
#Quantifying the RNA transcripts for each of the Streptococcus equi isolates 
salmon quant -i SE4047_index31 -l A -1 01_20_080/01-20-080_S1_L001_R1_001.fastq.gz -2 01_20_080/01-20-080_S1_L001_R2_001.fastq.gz \
-p 8 --validateMappings --gcBias -o quants_gcbias/20-080.

#Differential gene expression analysis using R - edgeR
##R Version 4.0.3
#BiocManager::install("tximport")
library(tximport); packageVersion("tximport") ##1.16.1
dir <- "."
samples <- read.csv("./Strep_RNA-seq/SampleData.csv") #importing metadata
rownames(samples) <- samples$run
samples$run <- as.factor(samples$run)
samples$Status <- as.factor(samples$Status)
samples$SeM <- as.factor(samples$SeM)
samples$Location <- as.factor(samples$Location)
files <- file.path(dir, samples$run, "quant.sf") #counts for each of the isolates
names(files) <- samples$run

tx2gene.maybe <- read.table("./Strep_RNA-seq/list.csv", header = T, sep = ',') #importing the list of gene names

txi <- tximport(files, type = "salmon", tx2gene = tx2gene.maybe)

library(edgeR); packageVersion("edgeR") ##3.30.3

cts <- txi$counts
normMat <- txi$length
Status <- samples$Status

y <- DGEList(counts=cts, group = Status)

#performing filtering and normalization
keep <- filterByExpr(y)
y <- y[keep,keep.lib.sizes=FALSE]
y <- calcNormFactors(y)
design <- model.matrix(~Status)
y <- estimateDisp(y,design)

#Running the GLM, quasi-mapping model
fit <- glmQLFit(y, design, robust = T)
qlf <- glmQLFTest(fit, coef = 2)
topTags(qlf) #Looking for any differentially expressed genes from model
tt.all <- topTags(qlf, n = nrow(qlf))

library(EnhancedVolcano); packageVersion("EnhancedVolcano") ##1.6.0
## Plotting a valcano plot, look ing for genes with a FDF <= 0.05; or logFC of < -1 or > 1.
EnhancedVolcano(logFC.qlf, lab = rownames(logFC.qlf), x = 'logFC', y = 'FDR', pCutoff = 0.05, FCcutoff = 1)

library(Glimma);packageVersion("Glimma") ##1.16.0
glMDPlot(qlf, counts=y$counts, groups=Status)

library(dplyr); packageVersion("dplyr") ##1.0.4
#Viewing genes by logFC value, regardless of FDR
nrow(subset(logFC.qlf, logFC < -1 | logFC > 1))
nrow(subset(logFC.qlf, logFC < -1))
nrow(subset(logFC.qlf, logFC > 1))
