# Supplementary material for: Differences in the genome, methylome, and transcriptome do not differentiate isolates of Streptococcus equi subsp. equi from horses with acute clinical signs from isolates of inapparent carriers
Source: PLoS One. 2021 Jun 14;16(6):e0252804. doi: 10.1371/journal.pone.0252804 (PMC8202921; doi:10.1371/journal.pone.0252804)
Supplement: S2 Appendix — (TXT) [file pone.0252804.s011.txt]

#S2 Appendix. Clustal OMEGA multiple sequence alignment of the SeM protien from SEE isolates from Sweden (n = 14) and Pennsylania (n = 21).
CLUSTAL O(1.2.4) multiple sequence alignment
489_009 atgtttttgagaaataacaagcaaaaatttagcatcagaaaactaagtgccggtgcagca	60
470_001 atgtttttgagaaataacaagcaaaaatttagcatcagaaaactaagtgccggtgcagca	60
470_006 atgtttttgagaaataacaagcaaaaatttagcatcagaaaactaagtgccggtgcagca	60
470_008 atgtttttgagaaataacaagcaaaaatttagcatcagaaaactaagtgccggtgcagca	60
489_007 atgtttttgagaaataacaagcaaaaatttagcatcagaaaactaagtgccggtgcagca	60
489_010 ------------------------------------------------------------	0
470_003 atgtttttgagaaataacaagcaaaaatttagcatcagaaaactaagtgccggtgcagca	60
470_007 atgtttttgagaaataacaagcaaaaatttagcatcagaaaactaagtgccggtgcagca	60
489_002 atgtttttgagaaataacaagcaaaaatttagcatcagaaaactaagtgccggtgcagca	60
489_003 atgtttttgagaaataacaagcaaaaatttagcatcagaaaactaagtgccggtgcagca	60
489_004 atgtttttgagaaataacaagcaaaaatttagcatcagaaaactaagtgccggtgcagca	60
470_002 atgtttttgagaaataacaagcaaaaatttagcatcagaaaactaagtgccggtgcagca	60
489_005 atgtttttgagaaataacaagcaaaaatttagcatcagaaaactaagtgccggtgcagca	60
489_006 ------------------------------------------------------------	0
20-090 atgtttttgagaaataacaagcaaaaatttagcatcagaaaactaagtgccggtgcagca	60
20-081 atgtttttgagaaataacaagcaaaaatttagcatcagaaaactaagtgccggtgcagca	60
20-082 atgtttttgagaaataacaagcaaaaatttagcatcagaaaactaagtgccggtgcagca	60
20-083 atgtttttgagaaataacaagcaaaaatttagcatcagaaaactaagtgccggtgcagca	60
20-080 atgtttttgagaaataacaagcaaaaatttagcatcagaaaactaagtgccggtgcagca	60
20-093 atgtttttgagaaataacaagcaaaaatttagcatcagaaaactaagtgccggtgcagca	60
20-087 atgtttttgagaaataacaagcaaaaatttagcatcagaaaactaagtgccggtgcagca	60
20-095 atgtttttgagaaataacaagcaaaaatttagcatcagaaaactaagtgccggtgcagca	60
20-086 atgtttttgagaaataacaagcaaaaatttagcatcagaaaactaagtgccggtgcagca	60
20-089 atgtttttgagaaataacaagcaaaaatttagcatcagaaaactaagtgccggtgcagca	60
20-096 atgtttttgagaaataacaagcaaaaatttagcatcagaaaactaagtgccggtgcagca	60
20-092 atgtttttgagaaataacaagcaaaaatttagcatcagaaaactaagtgccggtgcagca	60
20-094 atgtttttgagaaataacaagcaaaaatttagcatcagaaaactaagtgccggtgcagca	60
20-100 atgtttttgagaaataacaagcaaaaatttagcatcagaaaactaagtgccggtgcagca	60
20-098 atgtttttgagaaataacaagcaaaaatttagcatcagaaaactaagtgccggtgcagca	60
20-091 atgtttttgagaaataacaagcaaaaatttagcatcagaaaactaagtgccggtgcagca	60
20-084 atgtttttgagaaataacaagcaaaaatttagcatcagaaaactaagtgccggtgcagca	60
20-097 atgtttttgagaaataacaagcaaaaatttagcatcagaaaactaagtgccggtgcagca	60
20-099 atgtttttgagaaataacaagcaaaaatttagcatcagaaaactaagtgccggtgcagca	60
20-088 atgtttttgagaaataacaagcaaaaatttagcatcagaaaactaagtgccggtgcagca	60
20-085 atgtttttgagaaataacaagcaaaaatttagcatcagaaaactaagtgccggtgcagca	60
489_009 tcagtattagttgcaacaagtgtgttgggagggacaactgtaaaagcgaactctgaggtt	120
470_001 tcagtattagttgcaacaagtgtgttgggagggacaactgtaaaagcgaactctgaggtt	120
470_006 tcagtattagttgcaacaagtgtgttgggagggacaactgtaaaagcgaactctgaggtt	120
470_008 tcagtattagttgcaacaagtgtgttgggagggacaactgtaaaagcgaactctgaggtt	120
489_007 tcagtattagttgcaacaagtgtgttgggagggacaactgtaaaagcgaactctgaggtt	120
489_010 ------------------------------------------------------------	0
470_003 tcagtattagttgcaacaagtgtgttgggagggacaactgtaaaagcgaactctgaggtt	120
470_007 tcagtattagttgcaacaagtgtgttgggagggacaactgtaaaagcgaactctgaggtt	120
489_002 tcagtattagttgcaacaagtgtgttgggagggacaactgtaaaagcgaactctgaggtt	120
489_003 tcagtattagttgcaacaagtgtgttgggagggacaactgtaaaagcgaactctgaggtt	120
489_004 tcagtattagttgcaacaagtgtgttgggagggacaactgtaaaagcgaactctgaggtt	120
470_002 tcagtattagttgcaacaagtgtgttgggagggacaactgtaaaagcgaactctgaggtt	120
489_005 tcagtattagttgcaacaagtgtgttgggagggacaactgtaaaagcgaactctgaggtt	120
489_006 ------------------------------------------------------------	0
20-090 tcagtattagttgcaacaagtgtgttgggagggacaactgtaaaagcgaactctgtggtt	120
20-081 tcagtattagttgcaacaagtgtgttgggagggacaactgtaaaagcgaactctgaggtt	120
20-082 tcagtattagttgcaacaagtgtgttgggagggacaactgtaaaagcgaactctgaggtt	120
20-083 tcagtattagttgcaacaagtgtgttgggagggacaactgtaaaagcgaactctgaggtt	120
20-080 tcagtattagttgcaacaagtgtgttgggagggacaactgtaaaagcgaactctgaggtt	120
20-093 tcagtattagttgcaacaagtgtgttgggagggacaactgtaaaagcgaactctgaggtt	120
20-087 tcagtattagttgcaacaagtgtgttgggagggacaactgtaaaagcgaactctgaggtt	120
20-095 tcagtattagttgcaacaagtgtgttgggagggacaactgtaaaagcgaactctgaggtt	120
20-086 tcagtattagttgcaacaagtgtgttgggagggacaactgtaaaagcgaactctgaggtt	120
20-089 tcagtattagttgcaacaagtgtgttgggagggacaactgtaaaagcgaactctgaggtt	120
20-096 tcagtattagttgcaacaagtgtgttgggagggacaactgtaaaagcgaactctgaggtt	120
20-092 tcagtattagttgcaacaagtgtgttgggagggacaactgtaaaagcgaactctgaggtt	120
20-094 tcagtattagttgcaacaagtgtgttgggagggacaactgtaaaagcgaactctgaggtt	120
20-100 tcagtattagttgcaacaagtgtgttgggagggacaactgtaaaagcgaactctgaggtt	120
20-098 tcagtattagttgcaacaagtgtgttgggagggacaactgtaaaagcgaactctgaggtt	120
20-091 tcagtattagttgcaacaagtgtgttgggagggacaactgtaaaagcgaactctgaggtt	120
20-084 tcagtattagttgcaacaagtgtgttgggagggacaactgtaaaagcgaactctgaggtt	120
20-097 tcagtattagttgcaacaagtgtgttgggagggacaactgtaaaagcgaactctgaggtt	120
20-099 tcagtattagttgcaacaagtgtgttgggagggacaactgtaaaagcgaactctgaggtt	120
20-088 tcagtattagttgcaacaagtgtgttgggagggacaactgtaaaagcgaactctgaggtt	120
20-085 tcagtattagttgcaacaagtgtgttgggagggacaactgtaaaagcgaactctgaggtt	120
489_009 agtcgtacggcgactccaagattatcgcgtgatttaaaaaatagattaagcgagatagcc	180
470_001 agtcgtacggcgactccaagattatcgcgtgatttaaaaaatagattaagcgagatagcc	180
470_006 agtcgtacggcgactccaagattatcgcgtgatttaaaaaatagattaagcgagatagcc	180
470_008 agtcgtacggcgactccaagattatcgcgtgatttaaaaaatagattaagcgagatagcc	180
489_007 agtcgtacggcgactccaagattatcgcgtgatttaaaaaatagattaagcgagatagcc	180
489_010 ------------------------------------------------------------	0
470_003 agtcgtacggcgactccaagattatcgcgtgatttaaaaaatagattaagcgagatagcc	180
470_007 agtcgtacggcgactccaagattatcgcgtgatttaaaaaatagattaagcgagatagcc	180
489_002 agtcgtacggcgactccaagattatcgcgtgatttaaaaaatagattaagcgagatagcc	180
489_003 agtcgtacggcgactccaagattatcgcgtgatttaaaaaatagattaagcgagatagcc	180
489_004 agtcgtacggcgactccaagattatcgcgtgatttaaaaaatagattaagcgagatagcc	180
470_002 agtcgtacggcgactccaagattatcgcgtgatttaaaaaatagattaagcgagatagcc	180
489_005 agtcgtacggcgactccaagattatcgcgtgatttaaaaaatagattaagcgagatagcc	180
489_006 ------------------------------------------------------------	0
20-090 agtcgtacggcgactccaagattatcgcgtgatttaaaaaatagattaaacgatatagcc	180
20-081 agtcgtacggcgactccaagattatcgcgtgatttaaaaaatagattaaacgatatagcc	180
20-082 agtcgtacggcgactccaagattatcgcgtgatttaaaaaatagattaaacgatatagcc	180
20-083 agtcgtacggcgactccaagattatcgcgtgatttaaaaaatagattaaacgatatagcc	180
20-080 agtcgtacggcgactccaagattatcgcgtgatttaaaaaatagattaaacgatatagcc	180
20-093 agtcgtacggcgactccaagattatcgcgtgatttaaaaaatagattaaacgatatagcc	180
20-087 agtcgtacggcgactccaagattatcgcgtgatttaaaaaatagattaaacgatatagcc	180
20-095 agtcgtacggcgactccaagattatcgcgtgatttaaaaaatagattaaacgatatagcc	180
20-086 agtcgtacggcgactccaagattatcgcgtgatttaaaaaatagattaaacgatatagcc	180
20-089 agtcgtacggcgactccaagattatcgcgtgatttaaaaaatagattaagcgagatagcc	180
20-096 agtcgtacggcgactccaagattatcgcgtgatttaaaaaatagattaagcgatatagcc	180
20-092 agtcgtacggcgactccaagattatcgcgtgatttaaaaaatagattaagcgttatagcc	180
20-094 agtcgtacggcgactccaagattatcgcgtgatttaaaaaatagattaagcgatatagcc	180
20-100 agtcgtacggcgactccaagattatcgcgtgatttaaaaaatagattaagcgatatagcc	180
20-098 agtcgtacggcgactccaagattatcgcgtgatttaaaaaatagattaagcgatatagcc	180
20-091 agtcgtacggcgactccaagattatcgcgtgatttaaaaaatagattaagcgatatagcc	180
20-084 agtcgtacggcgactccaagattatcgcgtgatttaaaaaatagattaagcgatatagcc	180
20-097 agtcgtacggcgactccaagattatcgcgtgatttaaaaaatagattaagcgatatagcc	180
20-099 agtcgtacggcgactccaagattatcgcgtgatttaaaaaatagattaagcgatatagcc	180
20-088 agtcgtacggcgactccaagattatcgcgtgatttaaaaaatagattaagcgatatagcc	180
20-085 agtcgtacggcgactccaagattatcgcgtgatttaaaaaatagattaagcgatatagcc	180
489_009 atagatagagatgcctcatcagcccaaaaagttcgaaatcttctaaaaggcgcctctgtt	240
470_001 atagatagagatgcctcatcagcccaaaaagttcgaaatcttctaaaaggcgcctctgtt	240
470_006 atagatagagatgcctcatcagcccaaaaagttcgaaatcttctaaaaggcgcctctgtt	240
470_008 atagatagagatgcctcatcagcccaaaaagttcgaaatcttctaaaaggcgcctctgtt	240
489_007 atagatagagatgcctcatcagcccaaaaagttcgaaatcttctaaaaggcgcctctgtt	240
489_010 ------------------------------------------------------------	0
470_003 atagatagagatgcctcatcagcccaaaaagttcgaaatcttctaaaaggcgcctctgtt	240
470_007 atagatagagatgcctcatcagcccaaaaagttcgaaatcttctaaaaggcgcctctgtt	240
489_002 atagatagagatgcctcatcagcccaaaaagttcgaaatcttctaaaaggcgcctctgtt	240
489_003 atagatagagatgcctcatcagcccaaaaagttcgaaatcttctaaaaggcgcctctgtt	240
489_004 atagatagagatgcctcatcagcccaaaaagttcgaaatcttctaaaaggcgcctctgtt	240
470_002 atagatagagatgcctcatcagcccaaaaagttcgaaatcttctaaaaggcgcctctgtt	240
489_005 atagatagagatgcctcatcagcccaaaaagttcgaaatcttctaaaaggcgcctctgtt	240
489_006 ------------------------------------------------------------	0
20-090 ataagtagagatgcctcatcagcccaaaaagttcgaaatcttctaaaaggcgcctctgtt	240
20-081 ataagtagagatgcctcatcagcccaaaaagttcgaaatcttctaaaaggcgcctctgtt	240
20-082 ataagtagagatgcctcatcagcccaaaaagttcgaaatcttctaaaaggcgcctctgtt	240
20-083 ataagtagagatgcctcatcagcccaaaaagttcgaaatcttctaaaaggcgcctctgtt	240
20-080 ataagtagagatgcctcatcagcccaaaaagttcgaaatcttctaaaaggcgcctctgtt	240
20-093 ataagtagagatgcctcatcagcccaaaaagttcgaaatcttctaaaaggcgcctctgtt	240
20-087 ataagtagagatgcctcatcagcccaaaaagttcgaaatcttctaaaaggcgcctctgtt	240
20-095 ataagtagagatgcctcatcagcccaaaaagttcgaaatcttctaaaaggcgcctctgtt	240
20-086 ataagtagagatgcctcatcagcccaaaaagttcgaaatcttctaaaaggcgcctctgtt	240
20-089 ataagtagagatgcctcatcagcccaaaaagttcgaaatcttctaaaaggcgcctctgtt	240
20-096 ataagtagagatgcctcatcagcccaaaaagttcgaaatcttctaaaaggcgcctctgtt	240
20-092 ataagtagagatgcctcatcagcccaaaaagttcgaaatcttctaaaaggcgcctctgtt	240
20-094 ataagtagagatgcctcatcagcccaaaaagttcgaaatcttctaaaaggcgcctctgtt	240
20-100 ataagtagagatgcctcatcagcccaaaaagttcgaaatcttctaaaaggcgcctctgtt	240
20-098 ataagtagagatgcctcatcagcccaaaaagttcgaaatcttctaaaaggcgcctctgtt	240
20-091 ataagtagagatgcctcatcagcccaaaaagttcgaaatcttctaaaaggcgcctctgtt	240
20-084 ataagtagagatgcctcatcagcccaaaaagttcgaaatcttctaaaaggcgcctctgtt	240
20-097 ataagtagagatgcctcatcagcccaaaaagttcgaaatcttctaaaaggcgcctctgtt	240
20-099 ataagtagagatgcctcatcagcccaaaaagttcgaaatcttctaaaaggcgcctctgtt	240
20-088 ataagtagagatgcctcatcagcccaaaaagttcgaaatcttctaaaaggcgcctctgtt	240
20-085 ataagtagagatgcctcatcagcccaaaaagttcgaaatcttctaaaaggcgcctctgtt	240
489_009 ggggatttacaggcattattgagaggtcttgattcagcaagggctgcgtatggtagagat	300
470_001 ggggatttacaggcattattgagaggtcttgattcagcaagggctgcgtatggtagagat	300
470_006 ggggatttacaggcattattgagaggtcttgattcagcaagggctgcgtatggtagagat	300
470_008 ggggatttacaggcattattgagaggtcttgattcagcaagggctgcgtatggtagagat	300
489_007 ggggatttacaggcattattgagaggtcttgattcagcaagggctgcgtatggtagagat	300
489_010 ------------------------------------------------------------	0
470_003 ggggatttacaggcattattgagaggtcttgattcagcaagggctgcgtatggtagagat	300
470_007 ggggatttacaggcattattgagaggtcttgattcagcaagggctgcgtatggtagagat	300
489_002 ggggatttacaggcattattgagaggtcttgattcagcaagggctgcgtatggtagagat	300
489_003 ggggatttacaggcattattgagaggtcttgattcagcaagggctgcgtatggtagagat	300
489_004 ggggatttacaggcattattgagaggtcttgattcagcaagggctgcgtatggtagagat	300
470_002 ggggatttacaggcattattgagaggtcttgattcagcaagggctgcgtatggtagagat	300
489_005 ggggatttacaggcattattgagaggtcttgattcagcaagggctgcgtatggtagagat	300
489_006 ------------------------------------------------------------	0
20-090 ggggatttacaggcattattgagaggtcttgattcagcaagggctgcgtatggtaaagat	300
20-081 ggggatttacaggcattattgagaggtcttgattcagcaagggctgcgtatggtaaagat	300
20-082 ggggatttacaggcattattgagaggtcttgattcagcaagggctgcgtatggtaaagat	300
20-083 ggggatttacaggcattattgagaggtcttgattcagcaagggctgcgtatggtaaagat	300
20-080 ggggatttacaggcattattgagaggtcttgattcagcaagggctgcgtatggtaaagat	300
20-093 ggggatttacaggcattattgagaggtcttgattcagcaagggctgcgtatggtaaagat	300
20-087 ggggatttacaggcattattgagaggtcttgattcagcaagggctgcgtatggtaaagat	300
20-095 ggggatttacaggcattattgagaggtcttgattcagcaagggctgcgtatggtaaagat	300
20-086 ggggatttacaggcattattgagaggtcttgattcagcaagggctgcgtatggtaaagat	300
20-089 ggggatttacaggcattattgagaggtcttgattcagaaagggctgcgtatggtagagat	300
20-096 ggggatttacaggcattattgagaggtcttgattcagcaagggctgcgtatggtagagat	300
20-092 ggggatttacaggcattattgagaggtcttgattcagcaagggctgcgtatggtagagat	300
20-094 ggggatttacaggcattattgagaggtcttgattcagcaagggctgcgtatggtagagat	300
20-100 ggggatttacaggcattattgagaggtcttgattcagcaagggctgcgtatggtagagat	300
20-098 ggggatttacaggcattattgagaggtcttgattcagcaagggctgcgtatggtagagat	300
20-091 ggggatttacaggcattattgagaggtcttgattcagcaagggctgcgtatggtagagat	300
20-084 ggggatttacaggcattattgagaggtcttgattcagcaagggctgcgtatggtagagat	300
20-097 ggggatttacaggcattattgagaggtcttgattcagcaagggctgcgtatggtagagat	300
20-099 ggggatttacaggcattattgagaggtcttgattcagcaagggctgcgtatggtagagat	300
20-088 ggggatttacaggcattattgagaggtcttgattcagcaagggctgcgtatggtagagat	300
20-085 ggggatttacaggcattattgagaggtcttgattcagcaagggctgcgtatggtagagat	300
489_009 gattattacaacttattgatacacctttcatcgatgttaaatgataaacctgatggggat	360
470_001 gattattacaacttattgatgcacctttcatcgatgttaaatgataaacctgatggggat	360
470_006 gattattacaacttattgatgcacctttcatcgatgttaaatgataaacctgatggggat	360
470_008 gattattacaacttattgatgcacctttcatcgatgttaaatgataaacctgatggggat	360
489_007 gattattacaacttattgatgcacctttcatcgatgttaaatgataaacctgatggggat	360
489_010 ---------------------------------atgttaaatgataaacctgatggggat	27
470_003 gattattacaacttattgatgcacctttcatcgatgttaaatgataaacctgatggggat	360
470_007 gattattacaacttattgatgcacctttcatcgatgttaaatgataaacctgatggggat	360
489_002 gattattacaacttattgatgcacctttcatcgatgttaaatgataaacctgatggggat	360
489_003 gattattacaacttattgatgcacctttcatcgatgttaaatgataaacctgatggggat	360
489_004 gattattacaacttattgatgcacctttcatcgatgttaaatgataaacctgatggggat	360
470_002 gattattacaacttattgatgcacctttcatcgatgttaaatgataaacctgatggggat	360
489_005 gattattacaacttattgatgcacctttcatcgatgttaaatgataaacctgatggggat	360
489_006 ------------------atgcacctttcatcgatgttaaatgataaacctgatggggat	42
20-090 gattattacaatttattgatgcacctttcatcgatgttaaatgataaacctgatggggat	360
20-081 gattattacaatttattgatgcacctttcatcgatgttaaatgataaacctgatggggat	360
20-082 gattattacaatttattgatgcacctttcatcgatgttaaatgataaacctgatggggat	360
20-083 gattattacaatttattgatgcacctttcatcgatgttaaatgataaacctgatggggat	360
20-080 gattattacaatttattgatgcacctttcatcgatgttaaatgataaacctgatggggat	360
20-093 gattattacaatttattgatgcacctttcatcgatgttaaatgataaacttgatggggat	360
20-087 gattattacaatttattgatgcacctttcatcgatgttaaatgataaacttgatggggat	360
20-095 gattattacaatttattgatgcacctttcatcgatgttaaatgataaacctgatggggat	360
20-086 gattattacaatttattgatgcacctttcatcgatgttaaatgataaacctgatggggat	360
20-089 gattattacaatttattgatgcacctttcatcgatgaaaaatgataaacctgatggggat	360
20-096 gattattacaatttattgatgcaactttcatcgatgttaaatgataaacctgatggggat	360
20-092 gattattacaatttattgatgcgcctttcatcgatgttaaatgataaacctgatggggat	360
20-094 gattattacaatttattgatgcacctttcatcgatgttaaatgataaacctgatggggat	360
20-100 gattattacaatttattgatgcacctttcatcgatgttaaatgataaacctgatggggat	360
20-098 gattattacaatttattgatgcacctttcatcgatgttaaatgataaacctgatggggat	360
20-091 gattattacaatttattgatgcacctttcatcgatgttaaatgataaacctgatggggat	360
20-084 gattattacaatttattgatgcacctttcatcgatgttaaatgataaacctgatggggat	360
20-097 gattattacaatttattgatgcacctttcatcgatgttaaatgataaacctgatggggat	360
20-099 gattattacaatttattgatgcacctttcatcgatgttaaatgataaacctgatggggat	360
20-088 gattattacaatttattgatgcgcctttcatcgatgttaaatgataaacctgatggggat	360
20-085 gattattacaatttattgatgcgcctttcatcgatgttaaatgataaacctgatggggat	360
*** *********** **********
489_009 agaagacaattaagtttgacttcattacttgtagatgaaattgaaaagcggattgctgat	420
470_001 agaagacaattaagtttgacttcattacttgtagatgaaattgaaaagcggattgctgat	420
470_006 agaagacaattaagtttgacttcattacttgtagatgaaattgaaaagcggattgctgat	420
470_008 agaagacaattaagtttgacttcattacttgtagatgaaattgaaaagcggattgctgat	420
489_007 agaagacaattaagtttgacttcattacttgtagatgaaattgaaaagcggattgctgat	420
489_010 agaagacaattaagtttgacttcattacttgtagatgaaattgaaaagcggattgctgat	87
470_003 agaagacaattaagtttgacttcattacttgtagatgaaattgaaaagcggattgctgat	420
470_007 agaagacaattaagtttgacttcattacttgtagatgaaattgaaaagcggattgctgat	420
489_002 agaagacaattaagtttgacttcattacttgtagatgaaattgaaaagcggattgctgat	420
489_003 agaagacaattaagtttgacttcattacttgtagatgaaattgaaaagcggattgctgat	420
489_004 agaagacaattaagtttgacttcattacttgtagatgaaattgaaaagcggattgctgat	420
470_002 agaagacaattaagtttgacttcattacttgtagatgaaattgaaaagcggattgctgat	420
489_005 agaagacaattaagtttgacttcattacttgtagatgaaattgaaaagcggattgctgat	420
489_006 agaagacaattaagtttgacttcattacttgtagatgaaattgaaaagcggattgctgat	102
20-090 agaagacaattaagtttggcttcattacttgtagatgaaattgaaaagcggattgctgat	420
20-081 agaagacaattaagtttggcttcattacttgtagatgaaattgaaaagcggattgctgat	420
20-082 agaagacaattaagtttggcttcattacttgtagatgaaattgaaaagcggattgctgat	420
20-083 agaagacaattaagtttggcttcattacttgtagatgaaattgaaaagcggattgctgat	420
20-080 agaagacaattaagtttggcttcattacttgtagatgaaattgaaaagcggattgctgat	420
20-093 agaagacaattaagtttggcttcattacttgtagatgaaattgaaaagcggattgctgat	420
20-087 agaagacaattaagtttggcttcattacttgtagatgaaattgaaaagcggattgctgat	420
20-095 agaagacaattaagtttggcttcattacttgtagatgaaattgaaaagcggattgctgat	420
20-086 agaagacaattaagtttggcttcattacttgtagatgaaattgaaaagcggattgctgat	420
20-089 agaagacaattaagtttggcttcattacttgtagatgaaattgaaaagcggattgctgat	420
20-096 agaagacaattaagtttggcttcattacttgtagatgaaattgaaaagcggattgctgat	420
20-092 agaagacaattaagtttggcttcattacttgtagatgaaattgaaaagcggattgctgat	420
20-094 agaagacaattaagtttggcttcattacttgtagatgaaattgaaaagcggattgctgat	420
20-100 agaagacaattaagtttggcttcattacttgtagatgaaattgaaaagcggattgctgat	420
20-098 agaagacaattaagtttggcttcattacttgtagatgaaattgaaaagcggattgctgat	420
20-091 agaagacaattaagtttggcttcattacttgtagatgaaattgaaaagcggattgctgat	420
20-084 agaagacaattaagtttggcttcattacttgtagatgaaattgaaaagcggattgctgat	420
20-097 agaagacaattaagtttggcttcattacttgtagatgaaattgaaaagcggattgctgat	420
20-099 agaagacaattaagtttggcttcattacttgtagatgaaattgaaaagcggattgctgat	420
20-088 agaagacaattaagtttggcttcattacttgtagatgaaattgaaaagcggattgctgat	420
20-085 agaagacaattaagtttggcttcattacttgtagatgaaattgaaaagcggattgctgat	420
****************** *****************************************
489_009 ggagatagttatgcaaaacttcttgaggctaaacttgcagctattaaatctcaacaagaa	480
470_001 ggagatagttatgcaaaacttcttgaggctaaacttgcagctattaaatctcaacaagaa	480
470_006 ggagatagttatgcaaaacttcttgaggctaaacttgcagctattaaatctcaacaagaa	480
470_008 ggagatagttatgcaaaacttcttgaggctaaacttgcagctattaaatctcaacaagaa	480
489_007 ggagatagttatgcaaaacttcttgaggctaaacttgcagctattaaatctcaacaagaa	480
489_010 ggagatagttatgcaaaacttcttgaggctaaacttgcagctattaaatctcaacaagaa	147
470_003 ggagatagttatgcaaaacttcttgaggctaaacttgcagctattaaatctcaacaagaa	480
470_007 ggagatagttatgcaaaacttcttgaggctaaacttgcagctattaaatctcaacaagaa	480
489_002 ggagatagttatgcaaaacttcttgaggctaaacttgcagctattaaatctcaacaagaa	480
489_003 ggagatagttatgcaaaacttcttgaggctaaacttgcagctattaaatctcaacaagaa	480
489_004 ggagatagttatgcaaaacttcttgaggctaaacttgcagctattaaatctcaacaagaa	480
470_002 ggagatagttatgcaaaacttcttgaggctaaacttgcagctattaaatctcaacaagaa	480
489_005 ggagatagttatgcaaaacttcttgaggctaaacttgcagctattaaatctcaacaagaa	480
489_006 ggagatagttatgcaaaacttcttgaggctaaacttgcagctattaaatctcaacaagaa	162
20-090 ggagatagttatgcaaaacttcttgaggctaaacttgcagttattaaatctcaacaagaa	480
20-081 ggagatagttatgcaaaacttcttgaggctaaacttgcagttattaaatctcaacaagaa	480
20-082 ggagatagttatgcaaaacttcttgaggctaaacttgcagttattaaatctcaacaagaa	480
20-083 ggagatagttatgcaaaacttcttgaggctaaacttgcagttattaaatctcaacaagaa	480
20-080 ggagatagttatgcaaaacttcttgaggctaaacttgcagttattaaatctcaacaagaa	480
20-093 ggagatagttatgcaaaacttcttgaggctaaacttgcagctattaaatctcaacaagaa	480
20-087 ggagatagttatgcaaaacttcttgaggctaaacttgcagctattaaatctcaacaagaa	480
20-095 ggagatagttatgcaaaacttcttgaggctaaacttgcagctattaaatctcaacaagaa	480
20-086 ggagatagttatgcaaaacttcttgaggctaaacttgcagctattaaatctcaacaagaa	480
20-089 ggagataggtatgcaaaacttcttgaggctaaacttgcagctattaaatctcaacaagaa	480
20-096 ggagataggtatgcaaaacttcttgaggctaaacttgcagctattaaatctcaacaagaa	480
20-092 ggagataggtatgcaaaacttcttgaggctaaacttgcagctattaaatctcaacaagaa	480
20-094 ggagataggtatgcaaaacttcttgaggctaaacttgcagctattaaatctcaacaagaa	480
20-100 ggagataggtatgcaaaacttcttgaggctaaacttgcagctattaaatctcaacaagaa	480
20-098 ggagataggtatgcaaaacttcttgaggctaaacttgcagctattaaatctcaacaagaa	480
20-091 ggagataggtatgcaaaacttcttgaggctaaacttgcagctattaaatctcaacaagaa	480
20-084 ggagataggtatgcaaaacttcttgaggctaaacttgcagctattaaatctcaacaagaa	480
20-097 ggagataggtatgcaaaacttcttgaggctaaacttgcagctattaaatctcaacaagaa	480
20-099 ggagataggtatgcaaaacttcttgaggctaaacttgcagctattaaatctcaacaagaa	480
20-088 ggagataggtatgcaaaacttcttgaggctaaacttgcagctattaaatctcaacaagaa	480
20-085 ggagataggtatgcaaaacttcttgaggctaaacttgcagctattaaatctcaacaagaa	480
******** ******************************* *******************
489_009 atgcttagagaaagagattcccaacttcgaaatctagagaaggaaaaagaacaagaacta	540
470_001 atgcttagagaaagagattcccaacttcgaaatctagagaaggaaaaagaacaagaacta	540
470_006 atgcttagagaaagagattcccaacttcgaaatctagagaaggaaaaagaacaagaacta	540
470_008 atgcttagagaaagagattcccaacttcgaaatctagagaaggaaaaagaacaagaacta	540
489_007 atgcttagagaaagagattcccaacttcgaaatctagagaaggaaaaagaacaagaacta	540
489_010 atgcttagagaaagagattcccaacttcgaaatctagagaaggaaaaagaacaagaacta	207
470_003 atgcttagagaaagagattcccaacttcgaaatctagagaaggaaaaagaacaagaacta	540
470_007 atgcttagagaaagagattcccaacttcgaaatctagagaaggaaaaagaacaagaacta	540
489_002 atgcttagagaaagagattcccaacttcgaaatctagagaaggaaaaagaacaagaacta	540
489_003 atgcttagagaaagagattcccaacttcgaaatctagagaaggaaaaagaacaagaacta	540
489_004 atgcttagagaaagagattcccaacttcgaaatctagagaaggaaaaagaacaagaacta	540
470_002 atgcttagagaaagagattcccaacttcgaaatctagagaaggaaaaagaacaagaacta	540
489_005 atgcttagagaaagagattcccaacttcgaaatctagagaaggaaaaagaacaagaacta	540
489_006 atgcttagagaaagagattcccaacttcgaaatctagagaaggaaaaagaacaagaacta	222
20-090 atgcttagagaaagagattcccaacttcgaaatctagagaaggaaaaagaacaagaacta	540
20-081 atgcttagagaaagagattcccaacttcgaaatctagagaaggaaaaagaacaagaacta	540
20-082 atgcttagagaaagagattcccaacttcgaaatctagagaaggaaaaagaacaagaacta	540
20-083 atgcttagagaaagagattcccaacttcgaaatctagagaaggaaaaagaacaagaacta	540
20-080 atgcttagagaaagagattcccaacttcgaaatctagagaaggaaaaagaacaagaacta	540
20-093 atgcttagagaaagagattcccaacttcgaaatctagagaaggaaaaagaacaagaacta	540
20-087 atgcttagagaaagagattcccaacttcgaaatctagagaaggaaaaagaacaagaacta	540
20-095 atgcttagagaaagagattcccaacttcgaaatctagagaaggaaaaagaacaagaacta	540
20-086 atgcttagagaaagagattcccaacttcgaaatctagagaaggaaaaagaacaagaacta	540
20-089 atgcttagagaaagagattcccaacttcgaaatctagagaaggaaaaagaacaagaacta	540
20-096 atgcttagagaaagagattcccaacttcgaaatctagagaaggaaaaagaacaagaacta	540
20-092 atgcttagagaaagagattcccaacttcgaaatctagagaaggaaaaagaacaagaacta	540
20-094 atgcttagagaaagagattcccaacttcgaaatctagagaaggaaaaagaacaagaacta	540
20-100 atgcttagagaaagagattcccaacttcgaaatctagagaaggaaaaagaacaagaacta	540
20-098 atgcttagagaaagagattcccaacttcgaaatctagagaaggaaaaagaacaagaacta	540
20-091 atgcttagagaaagagattcccaacttcgaaatctagagaaggaaaaagaacaagaacta	540
20-084 atgcttagagaaagagattcccaacttcgaaatctagagaaggaaaaagaacaagaacta	540
20-097 atgcttagagaaagagattcccaacttcgaaatctagagaaggaaaaagaacaagaacta	540
20-099 atgcttagagaaagagattcccaacttcgaaatctagagaaggaaaaagaacaagaacta	540
20-088 atgcttagagaaagagattcccaacttcgaaatctagagaaggaaaaagaacaagaacta	540
20-085 atgcttagagaaagagattcccaacttcgaaatctagagaaggaaaaagaacaagaacta	540
************************************************************
489_009 caaaaagctaaagatgagcgtcaagctcttaccgaatcattcaacaaaactttatcaaga	600
470_001 caaaaagctaaagatgagcgtcaagctcttaccgaatcattcaacaaaactttatcaaga	600
470_006 caaaaagctaaagatgagcgtcaagctcttaccgaatcattcaacaaaactttatcaaga	600
470_008 caaaaagctaaagatgagcgtcaagctcttaccgaatcattcaacaaaactttatcaaga	600
489_007 caaaaagctaaagatgagcgtcaagctcttaccgaatcattcaacaaaactttatcaaga	600
489_010 caaaaagctaaagatgagcgtcaagctcttaccgaatcattcaacaaaactttatcaaga	267
470_003 caaaaagctaaagatgagcgtcaagctcttaccgaatcattcaacaaaactttatcaaga	600
470_007 caaaaagctaaagatgagcgtcaagctcttaccgaatcattcaacaaaactttatcaaga	600
489_002 caaaaagctaaagatgagcgtcaagctcttaccgaatcattcaacaaaactttatcaaga	600
489_003 caaaaagctaaagatgagcgtcaagctcttaccgaatcattcaacaaaactttatcaaga	600
489_004 caaaaagctaaagatgagcgtcaagctcttaccgaatcattcaacaaaactttatcaaga	600
470_002 caaaaagctaaagatgagcgtcaagctcttaccgaatcattcaacaaaactttatcaaga	600
489_005 caaaaagctaaagatgagcgtcaagctcttaccgaatcattcaacaaaactttatcaaga	600
489_006 caaaaagctaaagatgagcgtcaagctcttaccgaatcattcaacaaaactttatcaaga	282
20-090 caaaaagctaaagatgagcgtcaagctcttaccgaatcattcaacaaaactttatcaaga	600
20-081 caaaaagctaaagatgagcgtcaagctcttaccgaatcattcaacaaaactttatcaaga	600
20-082 caaaaagctaaagatgagcgtcaagctcttaccgaatcattcaacaaaactttatcaaga	600
20-083 caaaaagctaaagatgagcgtcaagctcttaccgaatcattcaacaaaactttatcaaga	600
20-080 caaaaagctaaagatgagcgtcaagctcttaccgaatcattcaacaaaactttatcaaga	600
20-093 caaaaagctaaagatgagcgtcaagctcttaccgaatcattcaacaaaactttatcaaga	600
20-087 caaaaagctaaagatgagcgtcaagctcttaccgaatcattcaacaaaactttatcaaga	600
20-095 caaaaagctaaagatgagcgtcaagctcttaccgaatcattcaacaaaactttatcaaga	600
20-086 caaaaagctaaagatgagcgtcaagctcttaccgaatcattcaacaaaactttatcaaga	600
20-089 caaaaagctaaagatgagcgtcaagctcttaccgaatcattcaacaaaactttatcaaga	600
20-096 caaaaagctaaagatgagcgtcaagctcttaccgaatcattcaacaaaactttatcaaga	600
20-092 caaaaagctaaagatgagcgtcaagctcttaccgaatcattcaacaaaactttatcaaga	600
20-094 caaaaagctaaagatgagcgtcaagctcttaccgaatcattcaacaaaactttatcaaga	600
20-100 caaaaagctaaagatgagcgtcaagctcttaccgaatcattcaacaaaactttatcaaga	600
20-098 caaaaagctaaagatgagcgtcaagctcttaccgaatcattcaacaaaactttatcaaga	600
20-091 caaaaagctaaagatgagcgtcaagctcttaccgaatcattcaacaaaactttatcaaga	600
20-084 caaaaagctaaagatgagcgtcaagctcttaccgaatcattcaacaaaactttatcaaga	600
20-097 caaaaagctaaagatgagcgtcaagctcttaccgaatcattcaacaaaactttatcaaga	600
20-099 caaaaagctaaagatgagcgtcaagctcttaccgaatcattcaacaaaactttatcaaga	600
20-088 caaaaagctaaagatgagcgtcaagctcttaccgaatcattcaacaaaactttatcaaga	600
20-085 caaaaagctaaagatgagcgtcaagctcttaccgaatcattcaacaaaactttatcaaga	600
************************************************************
489_009 tcaacaaaagagtataataaactaaaaacagaacttgcaaaagaaaaagaaaaagcagct	660
470_001 tcaacaaaagagtataataaactaaaaacagaacttgcaaaagaaaaagaaaaagcagct	660
470_006 tcaacaaaagagtataataaactaaaaacagaacttgcaaaagaaaaagaaaaagcagct	660
470_008 tcaacaaaagagtataataaactaaaaacagaacttgcaaaagaaaaagaaaaagcagct	660
489_007 tcaacaaaagagtataataaactaaaaacagaacttgcaaaagaaaaagaaaaagcagct	660
489_010 tcaacaaaagagtataataaactaaaaacagaacttgcaaaagaaaaagaaaaagcagct	327
470_003 tcaacaaaagagtataataaactaaaaacagaacttgcaaaagaaaaagaaaaagcagct	660
470_007 tcaacaaaagagtataataaactaaaaacagaacttgcaaaagaaaaagaaaaagcagct	660
489_002 tcaacaaaagagtataataaactaaaaacagaacttgcaaaagaaaaagaaaaagcagct	660
489_003 tcaacaaaagagtataataaactaaaaacagaacttgcaaaagaaaaagaaaaagcagct	660
489_004 tcaacaaaagagtataataaactaaaaacagaacttgcaaaagaaaaagaaaaagcagct	660
470_002 tcaacaaaagagtataataaactaaaaacagaacttgcaaaagaaaaagaaaaagcagct	660
489_005 tcaacaaaagagtataataaactaaaaacagaacttgcaaaagaaaaagaaaaagcagct	660
489_006 tcaacaaaagagtataataaactaaaaacagaacttgcaaaagaaaaagaaaaagcagct	342
20-090 tcaacaaaagagtataataaactaaaaacagaacttgcaaaagaaaaagaaaaagcagct	660
20-081 tcaacaaaagagtataataaactaaaaacagaacttgcaaaagaaaaagaaaaagcagct	660
20-082 tcaacaaaagagtataataaactaaaaacagaacttgcaaaagaaaaagaaaaagcagct	660
20-083 tcaacaaaagagtataataaactaaaaacagaacttgcaaaagaaaaagaaaaagcagct	660
20-080 tcaacaaaagagtataataaactaaaaacagaacttgcaaaagaaaaagaaaaagcagct	660
20-093 tcaacaaaagagtataataaactaaaaacagaacttgcaaaagaaaaagaaaaagcagct	660
20-087 tcaacaaaagagtataataaactaaaaacagaacttgcaaaagaaaaagaaaaagcagct	660
20-095 tcaacaaaagagtataataaactaaaaacagaacttgcaaaagaaaaagaaaaagcagct	660
20-086 tcaacaaaagagtataataaactaaaaacagaacttgcaaaagaaaaagaaaaagcagct	660
20-089 tcaacaaaagagtataataaactaaaaacagaacttgcaaaagaaaaagaaaaagcagct	660
20-096 tcaacaaaagagtataataaactaaaaacagaacttgcaaaagaaaaagaaaaagcagct	660
20-092 tcaacaaaagagtataataaactaaaaacagaacttgcaaaagaaaaagaaaaagcagct	660
20-094 tcaacaaaagagtataataaactaaaaacagaacttgcaaaagaaaaagaaaaagcagct	660
20-100 tcaacaaaagagtataataaactaaaaacagaacttgcaaaagaaaaagaaaaagcagct	660
20-098 tcaacaaaagagtataataaactaaaaacagaacttgcaaaagaaaaagaaaaagcagct	660
20-091 tcaacaaaagagtataataaactaaaaacagaacttgcaaaagaaaaagaaaaagcagct	660
20-084 tcaacaaaagagtataataaactaaaaacagaacttgcaaaagaaaaagaaaaagcagct	660
20-097 tcaacaaaagagtataataaactaaaaacagaacttgcaaaagaaaaagaaaaagcagct	660
20-099 tcaacaaaagagtataataaactaaaaacagaacttgcaaaagaaaaagaaaaagcagct	660
20-088 tcaacaaaagagtataataaactaaaaacagaacttgcaaaagaaaaagaaaaagcagct	660
20-085 tcaacaaaagagtataataaactaaaaacagaacttgcaaaagaaaaagaaaaagcagct	660
************************************************************
489_009 aagatgactaaggaattagcagataagctaagcaatgctgaagcaagtcgtgataaagcc	720
470_001 aagatgactaaggaattagcagataagctaagcaatgctgaagcaagtcgtgataaagcc	720
470_006 aagatgactaaggaattagcagataagctaagcaatgctgaagcaagtcgtgataaagcc	720
470_008 aagatgactaaggaattagcagataagctaagcaatgctgaagcaagtcgtgataaagcc	720
489_007 aagatgactaaggaattagcagataagctaagcaatgctgaagcaagtcgtgataaagcc	720
489_010 aagatgactaaggaattagcagataagctaagcaatgctgaagcaagtcgtgataaagcc	387
470_003 aagatgactaaggaattagcagataagctaagcaatgctgaagcaagtcgtgataaagcc	720
470_007 aagatgactaaggaattagcagataagctaagcaatgctgaagcaagtcgtgataaagcc	720
489_002 aagatgactaaggaattagcagataagctaagcaatgctgaagcaagtcgtgataaagcc	720
489_003 aagatgactaaggaattagcagataagctaagcaatgctgaagcaagtcgtgataaagcc	720
489_004 aagatgactaaggaattagcagataagctaagcaatgctgaagcaagtcgtgataaagcc	720
470_002 aagatgactaaggaattagcagataagctaagcaatgctgaagcaagtcgtgataaagcc	720
489_005 aagatgactaaggaattagcagataagctaagcaatgctgaagcaagtcgtgataaagcc	720
489_006 aagatgactaaggaattagcagataagctaagcaatgctgaagcaagtcgtgataaagcc	402
20-090 aagatgactaaggaattagcagataagctaagcaatgctgaagcaagtcgtgataaagcc	720
20-081 aagatgactaaggaattagcagataagctaagcaatgctgaagcaagtcgtgataaagcc	720
20-082 aagatgactaaggaattagcagataagctaagcaatgctgaagcaagtcgtgataaagcc	720
20-083 aagatgactaaggaattagcagataagctaagcaatgctgaagcaagtcgtgataaagcc	720
20-080 aagatgactaaggaattagcagataagctaagcaatgctgaagcaagtcgtgataaagcc	720
20-093 aagatgactaaggaattagcagataagctaagcaatgctgaagcaagtcgtgataaagcc	720
20-087 aagatgactaaggaattagcagataagctaagcaatgctgaagcaagtcgtgataaagcc	720
20-095 aagatgactaaggaattagcagataagctaagcaatgctgaagcaagtcgtgataaagcc	720
20-086 aagatgactaaggaattagcagataagctaagcaatgctgaagcaagtcgtgataaagcc	720
20-089 aagatgactaaggaattagcagataagctaagcaatgctgaagcaagtcgtgataaagcc	720
20-096 aagatgactaaggaattagcagataagctaagcaatgctgaagcaagtcgtgataaagcc	720
20-092 aagatgactaaggaattagcagataagctaagcaatgctgaagcaagtcgtgataaagcc	720
20-094 aagatgactaaggaattagcagataagctaagcaatgctgaagcaagtcgtgataaagcc	720
20-100 aagatgactaaggaattagcagataagctaagcaatgctgaagcaagtcgtgataaagcc	720
20-098 aagatgactaaggaattagcagataagctaagcaatgctgaagcaagtcgtgataaagcc	720
20-091 aagatgactaaggaattagcagataagctaagcaatgctgaagcaagtcgtgataaagcc	720
20-084 aagatgactaaggaattagcagataagctaagcaatgctgaagcaagtcgtgataaagcc	720
20-097 aagatgactaaggaattagcagataagctaagcaatgctgaagcaagtcgtgataaagcc	720
20-099 aagatgactaaggaattagcagataagctaagcaatgctgaagcaagtcgtgataaagcc	720
20-088 aagatgactaaggaattagcagataagctaagcaatgctgaagcaagtcgtgataaagcc	720
20-085 aagatgactaaggaattagcagataagctaagcaatgctgaagcaagtcgtgataaagcc	720
************************************************************
489_009 tttgcagtatcaaaagatttagcagataaactaagtagtgctgaagcaagtcgtgataaa	780
470_001 tttgcagtatcaaaagatttagcagataaactaagtagtgctgaagcaagtcgtgataaa	780
470_006 tttgcagtatcaaaagatttagcagataaactaagtagtgctgaagcaagtcgtgataaa	780
470_008 tttgcagtatcaaaagatttagcagataaactaagtagtgctgaagcaagtcgtgataaa	780
489_007 tttgcagtatcaaaagatttagcagataaactaagtagtgctgaagcaagtcgtgataaa	780
489_010 tttgcagtatcaaaagatttagcagataaactaagtagtgctgaagcaagtcgtgataaa	447
470_003 tttgcagtatcaaaagatttagcagataaactaagtagtgctgaagcaagtcgtgataaa	780
470_007 tttgcagtatcaaaagatttagcagataaactaagtagtgctgaagcaagtcgtgataaa	780
489_002 tttgcagtatcaaaagatttagcagataaactaagtagtgctgaagcaagtcgtgataaa	780
489_003 tttgcagtatcaaaagatttagcagataaactaagtagtgctgaagcaagtcgtgataaa	780
489_004 tttgcagtatcaaaagatttagcagataaactaagtagtgctgaagcaagtcgtgataaa	780
470_002 tttgcagtatcaaaagatttagcagataaactaagtagtgctgaagcaagtcgtgataaa	780
489_005 tttgcagtatcaaaagatttagcagataaactaagtagtgctgaagcaagtcgtgataaa	780
489_006 tttgcagtatcaaaagatttagcagataaactaagtagtgctgaagcaagtcgtgataaa	462
20-090 tttgcagtatcaaaagatttagcagataaactaagtagtgctgaagcaagtcgtgataaa	780
20-081 tttgcagtatcaaaagatttagcagataaactaagtagtgctgaagcaagtcgtgataaa	780
20-082 tttgcagtatcaaaagatttagcagataaactaagtagtgctgaagcaagtcgtgataaa	780
20-083 tttgcagtatcaaaagatttagcagataaactaagtagtgctgaagcaagtcgtgataaa	780
20-080 tttgcagtatcaaaagatttagcagataaactaagtagtgctgaagcaagtcgtgataaa	780
20-093 tttgcagtatcaaaagatttagcagataaactaagtagtgctgaagcaagtcgtgataaa	780
20-087 tttgcagtatcaaaagatttagcagataaactaagtagtgctgaagcaagtcgtgataaa	780
20-095 tttgcagtatcaaaagatttagcagataaactaagtagtgctgaagcaagtcgtgataaa	780
20-086 tttgcagtatcaaaagatttagcagataaactaagtagtgctgaagcaagtcgtgataaa	780
20-089 tttgcagtatcaaaagatttagcagataaactaagtagtgctgaagcaagtcgtgataaa	780
20-096 tttgcagtatcaaaagatttagcagataaactaagtagtgctgaagcaagtcgtgataaa	780
20-092 tttgcagtatcaaaagatttagcagataaactaagtagtgctgaagcaagtcgtgataaa	780
20-094 tttgcagtatcaaaagatttagcagataaactaagtagtgctgaagcaagtcgtgataaa	780
20-100 tttgcagtatcaaaagatttagcagataaactaagtagtgctgaagcaagtcgtgataaa	780
20-098 tttgcagtatcaaaagatttagcagataaactaagtagtgctgaagcaagtcgtgataaa	780
20-091 tttgcagtatcaaaagatttagcagataaactaagtagtgctgaagcaagtcgtgataaa	780
20-084 tttgcagtatcaaaagatttagcagataaactaagtagtgctgaagcaagtcgtgataaa	780
20-097 tttgcagtatcaaaagatttagcagataaactaagtagtgctgaagcaagtcgtgataaa	780
20-099 tttgcagtatcaaaagatttagcagataaactaagtagtgctgaagcaagtcgtgataaa	780
20-088 tttgcagtatcaaaagatttagcagataaactaagtagtgctgaagcaagtcgtgataaa	780
20-085 tttgcagtatcaaaagatttagcagataaactaagtagtgctgaagcaagtcgtgataaa	780
************************************************************
489_009 gcttttgcagtatcaaaagatttagcagataaattggcagctaaaacagcagaagctgaa	840
470_001 gcttttgcagtatcaaaagatttagcagataaattggcagctaaaacagcagaagctgaa	840
470_006 gcttttgcagtatcaaaagatttagcagataaattggcagctaaaacagcagaagctgaa	840
470_008 gcttttgcagtatcaaaagatttagcagataaattggcagctaaaacagcagaagctgaa	840
489_007 gcttttgcagtatcaaaagatttagcagataaattggcagctaaaacagcagaagctgaa	840
489_010 gcttttgcagtatcaaaagatttagcagataaattggcagctaaaacagcagaagctgaa	507
470_003 gcttttgcagtatcaaaagatttagcagataaattggcagctaaaacagcagaagctgaa	840
470_007 gcttttgcagtatcaaaagatttagcagataaattggcagctaaaacagcagaagctgaa	840
489_002 gcttttgcagtatcaaaagatttagcagataaattggcagctaaaacagcagaagctgaa	840
489_003 gcttttgcagtatcaaaagatttagcagataaattggcagctaaaacagcagaagctgaa	840
489_004 gcttttgcagtatcaaaagatttagcagataaattggcagctaaaacagcagaagctgaa	840
470_002 gcttttgcagtatcaaaagatttagcagataaattggcagctaaaacagcagaagctgaa	840
489_005 gcttttgcagtatcaaaagatttagcagataaattggcagctaaaacagcagaagctgaa	840
489_006 gcttttgcagtatcaaaagatttagcagataaattggcagctaaaacagcagaagctgaa	522
20-090 gcttttgcagtatcaaaagatttagcagataaattggcagctaaaacagcagaagctgaa	840
20-081 gcttttgcagtatcaaaagatttagcagataaattggcagctaaaacagcagaagctgaa	840
20-082 gcttttgcagtatcaaaagatttagcagataaattggcagctaaaacagcagaagctgaa	840
20-083 gcttttgcagtatcaaaagatttagcagataaattggcagctaaaacagcagaagctgaa	840
20-080 gcttttgcagtatcaaaagatttagcagataaattggcagctaaaacagcagaagctgaa	840
20-093 gcttttgcagtatcaaaagatttagcagataaattggcagctaaaacagcagaagctgaa	840
20-087 gcttttgcagtatcaaaagatttagcagataaattggcagctaaaacagcagaagctgaa	840
20-095 gcttttgcagtatcaaaagatttagcagataaattggcagctaaaacagcagaagctgaa	840
20-086 gcttttgcagtatcaaaagatttagcagataaattggcagctaaaacagcagaagctgaa	840
20-089 gcttttgcagtatcaaaagatttagcagataaattggcagctaaaacagcagaagctgaa	840
20-096 gcttttgcagtatcaaaagatttagcagataaattggcagctaaaacagcagaagctgaa	840
20-092 gcttttgcagtatcaaaagatttagcagataaattggcagctaaaacagcagaagctgaa	840
20-094 gcttttgcagtatcaaaagatttagcagataaattggcagctaaaacagcagaagctgaa	840
20-100 gcttttgcagtatcaaaagatttagcagataaattggcagctaaaacagcagaagctgaa	840
20-098 gcttttgcagtatcaaaagatttagcagataaattggcagctaaaacagcagaagctgaa	840
20-091 gcttttgcagtatcaaaagatttagcagataaattggcagctaaaacagcagaagctgaa	840
20-084 gcttttgcagtatcaaaagatttagcagataaattggcagctaaaacagcagaagctgaa	840
20-097 gcttttgcagtatcaaaagatttagcagataaattggcagctaaaacagcagaagctgaa	840
20-099 gcttttgcagtatcaaaagatttagcagataaattggcagctaaaacagcagaagctgaa	840
20-088 gcttttgcagtatcaaaagatttagcagataaattggcagctaaaacagcagaagctgaa	840
20-085 gcttttgcagtatcaaaagatttagcagataaattggcagctaaaacagcagaagctgaa	840
************************************************************
489_009 aagttaatggaaaacgttggtagtctagaccgcttggtagagtctgcaaaacgtgaaatg	900
470_001 aagttaatggaaaacgttggtagtctagaccgcttggtagagtctgcaaaacgtgaaatg	900
470_006 aagttaatggaaaacgttggtagtctagaccgcttggtagagtctgcaaaacgtgaaatg	900
470_008 aagttaatggaaaacgttggtagtctagaccgcttggtagagtctgcaaaacgtgaaatg	900
489_007 aagttaatggaaaacgttggtagtctagaccgcttggtagagtctgcaaaacgtgaaatg	900
489_010 aagttaatggaaaacgttggtagtctagaccgcttggtagagtctgcaaaacgtgaaatg	567
470_003 aagttaatggaaaacgttggtagtctagaccgcttggtagagtctgcaaaacgtgaaatg	900
470_007 aagttaatggaaaacgttggtagtctagaccgcttggtagagtctgcaaaacgtgaaatg	900
489_002 aagttaatggaaaacgttggtagtctagaccgcttggtagagtctgcaaaacgtgaaatg	900
489_003 aagttaatggaaaacgttggtagtctagaccgcttggtagagtctgcaaaacgtgaaatg	900
489_004 aagttaatggaaaacgttggtagtctagaccgcttggtagagtctgcaaaacgtgaaatg	900
470_002 aagttaatggaaaacgttggtagtctagaccgcttggtagagtctgcaaaacgtgaaatg	900
489_005 aagttaatggaaaacgttggtagtctagaccgcttggtagagtctgcaaaacgtgaaatg	900
489_006 aagttaatggaaaacgttggtagtctagaccgcttggtagagtctgcaaaacgtgaaatg	582
20-090 aagttaatggaaaacgttggtagtctagaccgcttggtagagtctgcaaaacgtgaaatg	900
20-081 aagttaatggaaaacgttggtagtctagaccgcttggtagagtctgcaaaacgtgaaatg	900
20-082 aagttaatggaaaacgttggtagtctagaccgcttggtagagtctgcaaaacgtgaaatg	900
20-083 aagttaatggaaaacgttggtagtctagaccgcttggtagagtctgcaaaacgtgaaatg	900
20-080 aagttaatggaaaacgttggtagtctagaccgcttggtagagtctgcaaaacgtgaaatg	900
20-093 aagttaatggaaaacgttggtagtctagaccgcttggtagagtctgcaaaacgtgaaatg	900
20-087 aagttaatggaaaacgttggtagtctagaccgcttggtagagtctgcaaaacgtgaaatg	900
20-095 aagttaatggaaaacgttggtagtctagaccgcttggtagagtctgcaaaacgtgaaatg	900
20-086 aagttaatggaaaacgttggtagtctagaccgcttggtagagtctgcaaaacgtgaaatg	900
20-089 aagttaatggaaaacgttggtagtctagaccgcttggtagagtctgcaaaacgtgaaatg	900
20-096 aagttaatggaaaacgttggtagtctagaccgcttggtagagtctgcaaaacgtgaaatg	900
20-092 aagttaatggaaaacgttggtagtctagaccgcttggtagagtctgcaaaacgtgaaatg	900
20-094 aagttaatggaaaacgttggtagtctagaccgcttggtagagtctgcaaaacgtgaaatg	900
20-100 aagttaatggaaaacgttggtagtctagaccgcttggtagagtctgcaaaacgtgaaatg	900
20-098 aagttaatggaaaacgttggtagtctagaccgcttggtagagtctgcaaaacgtgaaatg	900
20-091 aagttaatggaaaacgttggtagtctagaccgcttggtagagtctgcaaaacgtgaaatg	900
20-084 aagttaatggaaaacgttggtagtctagaccgcttggtagagtctgcaaaacgtgaaatg	900
20-097 aagttaatggaaaacgttggtagtctagaccgcttggtagagtctgcaaaacgtgaaatg	900
20-099 aagttaatggaaaacgttggtagtctagaccgcttggtagagtctgcaaaacgtgaaatg	900
20-088 aagttaatggaaaacgttggtagtctagaccgcttggtagagtctgcaaaacgtgaaatg	900
20-085 aagttaatggaaaacgttggtagtctagaccgcttggtagagtctgcaaaacgtgaaatg	900
************************************************************
489_009 gctcaaaaattagcagaaattgatcaattaactgctgataaggctaaggctgatgcagag	960
470_001 gctcaaaaattagcagaaattgatcaattaactgctgataaggctaaggctgatgcagag	960
470_006 gctcaaaaattagcagaaattgatcaattaactgctgataaggctaaggctgatgcagag	960
470_008 gctcaaaaattagcagaaattgatcaattaactgctgataaggctaaggctgatgcagag	960
489_007 gctcaaaaattagcagaaattgatcaattaactgctgataaggctaaggctgatgcagag	960
489_010 gctcaaaaattagcagaaattgatcaattaactgctgataaggctaaggctgatgcagag	627
470_003 gctcaaaaattagcagaaattgatcaattaactgctgataaggctaaggctgatgcagag	960
470_007 gctcaaaaattagcagaaattgatcaattaactgctgataaggctaaggctgatgcagag	960
489_002 gctcaaaaattagcagaaattgatcaattaactgctgataaggctaaggctgatgcagag	960
489_003 gctcaaaaattagcagaaattgatcaattaactgctgataaggctaaggctgatgcagag	960
489_004 gctcaaaaattagcagaaattgatcaattaactgctgataaggctaaggctgatgcagag	960
470_002 gctcaaaaattagcagaaattgatcaattaactgctgataaggctaaggctgatgcagag	960
489_005 gctcaaaaattagcagaaattgatcaattaactgctgataaggctaaggctgatgcagag	960
489_006 gctcaaaaattagcagaaattgatcaattaactgctgataaggctaaggctgatgcagag	642
20-090 gctcaaaaattagcagaaattgatcaattaactgctgataaggctaaggctgatgcagag	960
20-081 gctcaaaaattagcagaaattgatcaattaactgctgataaggctaaggctgatgcagag	960
20-082 gctcaaaaattagcagaaattgatcaattaactgctgataaggctaaggctgatgcagag	960
20-083 gctcaaaaattagcagaaattgatcaattaactgctgataaggctaaggctgatgcagag	960
20-080 gctcaaaaattagcagaaattgatcaattaactgctgataaggctaaggctgatgcagag	960
20-093 gctcaaaaattagcagaaattgatcaattaactgctgataaggctaaggctgatgcagag	960
20-087 gctcaaaaattagcagaaattgatcaattaactgctgataaggctaaggctgatgcagag	960
20-095 gctcaaaaattagcagaaattgatcaattaactgctgataaggctaaggctgatgcagag	960
20-086 gctcaaaaattagcagaaattgatcaattaactgctgataaggctaaggctgatgcagag	960
20-089 gctcaaaaattagcagaaattgatcaattaactgctgataaggctaaggctgatgcagag	960
20-096 gctcaaaaattagcagaaattgatcaattaactgctgataaggctaaggctgatgcagag	960
20-092 gctcaaaaattagcagaaattgatcaattaactgctgataaggctaaggctgatgcagag	960
20-094 gctcaaaaattagcagaaattgatcaattaactgctgataaggctaaggctgatgcagag	960
20-100 gctcaaaaattagcagaaattgatcaattaactgctgataaggctaaggctgatgcagag	960
20-098 gctcaaaaattagcagaaattgatcaattaactgctgataaggctaaggctgatgcagag	960
20-091 gctcaaaaattagcagaaattgatcaattaactgctgataaggctaaggctgatgcagag	960
20-084 gctcaaaaattagcagaaattgatcaattaactgctgataaggctaaggctgatgcagag	960
20-097 gctcaaaaattagcagaaattgatcaattaactgctgataaggctaaggctgatgcagag	960
20-099 gctcaaaaattagcagaaattgatcaattaactgctgataaggctaaggctgatgcagag	960
20-088 gctcaaaaattagcagaaattgatcaattaactgctgataaggctaaggctgatgcagag	960
20-085 gctcaaaaattagcagaaattgatcaattaactgctgataaggctaaggctgatgcagag	960
************************************************************
489_009 cttgcagctgcaaatgacaccattgcatcacttcaaacagagctagaaaaagctaagaca	1020
470_001 cttgcagctgcaaatgacaccattgcatcacttcaaacagagctagaaaaagctaagaca	1020
470_006 cttgcagctgcaaatgacaccattgcatcacttcaaacagagctagaaaaagctaagaca	1020
470_008 cttgcagctgcaaatgacaccattgcatcacttcaaacagagctagaaaaagctaagaca	1020
489_007 cttgcagctgcaaatgacaccattgcatcacttcaaacagagctagaaaaagctaagaca	1020
489_010 cttgcagctgcaaatgacaccattgcatcacttcaaacagagctagaaaaagctaagaca	687
470_003 cttgcagctgcaaatgacaccattgcatcacttcaaacagagctagaaaaagctaagaca	1020
470_007 cttgcagctgcaaatgacaccattgcatcacttcaaacagagctagaaaaagctaagaca	1020
489_002 cttgcagctgcaaatgacaccattgcatcacttcaaacagagctagaaaaagctaagaca	1020
489_003 cttgcagctgcaaatgacaccattgcatcacttcaaacagagctagaaaaagctaagaca	1020
489_004 cttgcagctgcaaatgacaccattgcatcacttcaaacagagctagaaaaagctaagaca	1020
470_002 cttgcagctgcaaatgacaccattgcatcacttcaaacagagctagaaaaagctaagaca	1020
489_005 cttgcagctgcaaatgacaccattgcatcacttcaaacagagctagaaaaagctaagaca	1020
489_006 cttgcagctgcaaatgacaccattgcatcacttcaaacagagctagaaaaagctaagaca	702
20-090 cttgcagctgcaaatgacaccattgcatcacttcaaacagagctagaaaaagctaagaca	1020
20-081 cttgcagctgcaaatgacaccattgcatcacttcaaacagagctagaaaaagctaagaca	1020
20-082 cttgcagctgcaaatgacaccattgcatcacttcaaacagagctagaaaaagctaagaca	1020
20-083 cttgcagctgcaaatgacaccattgcatcacttcaaacagagctagaaaaagctaagaca	1020
20-080 cttgcagctgcaaatgacaccattgcatcacttcaaacagagctagaaaaagctaagaca	1020
20-093 cttgcagctgcaaatgacaccattgcatcacttcaaacagagctagaaaaagctaagaca	1020
20-087 cttgcagctgcaaatgacaccattgcatcacttcaaacagagctagaaaaagctaagaca	1020
20-095 cttgcagctgcaaatgacaccattgcatcacttcaaacagagctagaaaaagctaagaca	1020
20-086 cttgcagctgcaaatgacaccattgcatcacttcaaacagagctagaaaaagctaagaca	1020
20-089 cttgcagctgcaaatgacaccattgcatcacttcaaacagagctagaaaaagctaagaca	1020
20-096 cttgcagctgcaaatgacaccattgcatcacttcaaacagagctagaaaaagctaagaca	1020
20-092 cttgcagctgcaaatgacaccattgcatcacttcaaacagagctagaaaaagctaagaca	1020
20-094 cttgcagctgcaaatgacaccattgcatcacttcaaacagagctagaaaaagctaagaca	1020
20-100 cttgcagctgcaaatgacaccattgcatcacttcaaacagagctagaaaaagctaagaca	1020
20-098 cttgcagctgcaaatgacaccattgcatcacttcaaacagagctagaaaaagctaagaca	1020
20-091 cttgcagctgcaaatgacaccattgcatcacttcaaacagagctagaaaaagctaagaca	1020
20-084 cttgcagctgcaaatgacaccattgcatcacttcaaacagagctagaaaaagctaagaca	1020
20-097 cttgcagctgcaaatgacaccattgcatcacttcaaacagagctagaaaaagctaagaca	1020
20-099 cttgcagctgcaaatgacaccattgcatcacttcaaacagagctagaaaaagctaagaca	1020
20-088 cttgcagctgcaaatgacaccattgcatcacttcaaacagagctagaaaaagctaagaca	1020
20-085 cttgcagctgcaaatgacaccattgcatcacttcaaacagagctagaaaaagctaagaca	1020
************************************************************
489_009 gagcttgctgtttcagagcgtttgattgaatcaggcaaacgtgaaattgctgagctacaa	1080
470_001 gagcttgctgtttcagagcgtttgattgaatcaggcaaacgtgaaattgctgagctacaa	1080
470_006 gagcttgctgtttcagagcgtttgattgaatcaggcaaacgtgaaattgctgagctacaa	1080
470_008 gagcttgctgtttcagagcgtttgattgaatcaggcaaacgtgaaattgctgagctacaa	1080
489_007 gagcttgctgtttcagagcgtttgattgaatcaggcaaacgtgaaattgctgagctacaa	1080
489_010 gagcttgctgtttcagagcgtttgattgaatcaggcaaacgtgaaattgctgagctacaa	747
470_003 gagcttgctgtttcagagcgtttgattgaatcaggcaaacgtgaaattgctgagctacaa	1080
470_007 gagcttgctgtttcagagcgtttgattgaatcaggcaaacgtgaaattgctgagctacaa	1080
489_002 gagcttgctgtttcagagcgtttgattgaatcaggcaaacgtgaaattgctgagctacaa	1080
489_003 gagcttgctgtttcagagcgtttgattgaatcaggcaaacgtgaaattgctgagctacaa	1080
489_004 gagcttgctgtttcagagcgtttgattgaatcaggcaaacgtgaaattgctgagctacaa	1080
470_002 gagcttgctgtttcagagcgtttgattgaatcaggcaaacgtgaaattgctgagctacaa	1080
489_005 gagcttgctgtttcagagcgtttgattgaatcaggcaaacgtgaaattgctgagctacaa	1080
489_006 gagcttgctgtttcagagcgtttgattgaatcaggcaaacgtgaaattgctgagctacaa	762
20-090 gagcttgctgtttcagagcgtttgattgaatcaggcaaacgtgaaattgctgagctacaa	1080
20-081 gagcttgctgtttcagagcgtttgattgaatcaggcaaacgtgaaattgctgagctacaa	1080
20-082 gagcttgctgtttcagagcgtttgattgaatcaggcaaacgtgaaattgctgagctacaa	1080
20-083 gagcttgctgtttcagagcgtttgattgaatcaggcaaacgtgaaattgctgagctacaa	1080
20-080 gagcttgctgtttcagagcgtttgattgaatcaggcaaacgtgaaattgctgagctacaa	1080
20-093 gagcttgctgtttcagagcgtttgattgaatcaggcaaacgtgaaattgctgagctacaa	1080
20-087 gagcttgctgtttcagagcgtttgattgaatcaggcaaacgtgaaattgctgagctacaa	1080
20-095 gagcttgctgtttcagagcgtttgattgaatcaggcaaacgtgaaattgctgagctacaa	1080
20-086 gagcttgctgtttcagagcgtttgattgaatcaggcaaacgtgaaattgctgagctacaa	1080
20-089 gagcttgctgtttcagagcgtttgattgaatcaggcaaacgtgaaattgctgagctacaa	1080
20-096 gagcttgctgtttcagagcgtttgattgaatcaggcaaacgtgaaattgctgagctacaa	1080
20-092 gagcttgctgtttcagagcgtttgattgaatcaggcaaacgtgaaattgctgagctacaa	1080
20-094 gagcttgctgtttcagagcgtttgattgaatcaggcaaacgtgaaattgctgagctacaa	1080
20-100 gagcttgctgtttcagagcgtttgattgaatcaggcaaacgtgaaattgctgagctacaa	1080
20-098 gagcttgctgtttcagagcgtttgattgaatcaggcaaacgtgaaattgctgagctacaa	1080
20-091 gagcttgctgtttcagagcgtttgattgaatcaggcaaacgtgaaattgctgagctacaa	1080
20-084 gagcttgctgtttcagagcgtttgattgaatcaggcaaacgtgaaattgctgagctacaa	1080
20-097 gagcttgctgtttcagagcgtttgattgaatcaggcaaacgtgaaattgctgagctacaa	1080
20-099 gagcttgctgtttcagagcgtttgattgaatcaggcaaacgtgaaattgctgagctacaa	1080
20-088 gagcttgctgtttcagagcgtttgattgaatcaggcaaacgtgaaattgctgagctacaa	1080
20-085 gagcttgctgtttcagagcgtttgattgaatcaggcaaacgtgaaattgctgagctacaa	1080
************************************************************
489_009 aaacaaaaagatgcttctgataaggctttagtagaatcacaagctaatgtagcagagctt	1140
470_001 aaacaaaaagatgcttctgataaggctttagtagaatcacaagctaatgtagcagagctt	1140
470_006 aaacaaaaagatgcttctgataaggctttagtagaatcacaagctaatgtagcagagctt	1140
470_008 aaacaaaaagatgcttctgataaggctttagtagaatcacaagctaatgtagcagagctt	1140
489_007 aaacaaaaagatgcttctgataaggctttagtagaatcacaagctaatgtagcagagctt	1140
489_010 aaacaaaaagatgcttctgataaggctttagtagaatcacaagctaatgtagcagagctt	807
470_003 aaacaaaaagatgcttctgataaggctttagtagaatcacaagctaatgtagcagagctt	1140
470_007 aaacaaaaagatgcttctgataaggctttagtagaatcacaagctaatgtagcagagctt	1140
489_002 aaacaaaaagatgcttctgataaggctttagtagaatcacaagctaatgtagcagagctt	1140
489_003 aaacaaaaagatgcttctgataaggctttagtagaatcacaagctaatgtagcagagctt	1140
489_004 aaacaaaaagatgcttctgataaggctttagtagaatcacaagctaatgtagcagagctt	1140
470_002 aaacaaaaagatgcttctgataaggctttagtagaatcacaagctaatgtagcagagctt	1140
489_005 aaacaaaaagatgcttctgataaggctttagtagaatcacaagctaatgtagcagagctt	1140
489_006 aaacaaaaagatgcttctgataaggctttagtagaatcacaagctaatgtagcagagctt	822
20-090 aaacaaaaagatgcttctgataaggctttagtagaatcacaagctaatgtagcagagctt	1140
20-081 aaacaaaaagatgcttctgataaggctttagtagaatcacaagctaatgtagcagagctt	1140
20-082 aaacaaaaagatgcttctgataaggctttagtagaatcacaagctaatgtagcagagctt	1140
20-083 aaacaaaaagatgcttctgataaggctttagtagaatcacaagctaatgtagcagagctt	1140
20-080 aaacaaaaagatgcttctgataaggctttagtagaatcacaagctaatgtagcagagctt	1140
20-093 aaacaaaaagatgcttctgataaggctttagtagaatcacaagctaatgtagcagagctt	1140
20-087 aaacaaaaagatgcttctgataaggctttagtagaatcacaagctaatgtagcagagctt	1140
20-095 aaacaaaaagatgcttctgataaggctttagtagaatcacaagctaatgtagcagagctt	1140
20-086 aaacaaaaagatgcttctgataaggctttagtagaatcacaagctaatgtagcagagctt	1140
20-089 aaacaaaaagatgcttctgataaggctttagtagaatcacaagctaatgtagcagagctt	1140
20-096 aaacaaaaagatgcttctgataaggctttagtagaatcacaagctaatgtagcagagctt	1140
20-092 aaacaaaaagatgcttctgataaggctttagtagaatcacaagctaatgtagcagagctt	1140
20-094 aaacaaaaagatgcttctgataaggctttagtagaatcacaagctaatgtagcagagctt	1140
20-100 aaacaaaaagatgcttctgataaggctttagtagaatcacaagctaatgtagcagagctt	1140
20-098 aaacaaaaagatgcttctgataaggctttagtagaatcacaagctaatgtagcagagctt	1140
20-091 aaacaaaaagatgcttctgataaggctttagtagaatcacaagctaatgtagcagagctt	1140
20-084 aaacaaaaagatgcttctgataaggctttagtagaatcacaagctaatgtagcagagctt	1140
20-097 aaacaaaaagatgcttctgataaggctttagtagaatcacaagctaatgtagcagagctt	1140
20-099 aaacaaaaagatgcttctgataaggctttagtagaatcacaagctaatgtagcagagctt	1140
20-088 aaacaaaaagatgcttctgataaggctttagtagaatcacaagctaatgtagcagagctt	1140
20-085 aaacaaaaagatgcttctgataaggctttagtagaatcacaagctaatgtagcagagctt	1140
************************************************************
489_009 gaaaaacaaaaagcagcatcagatgctaaggtagcagagcttgaaaaagaagttgaagct	1200
470_001 gaaaaacaaaaagcagcatcagatgctaaggtagcagagcttgaaaaagaagttgaagct	1200
470_006 gaaaaacaaaaagcagcatcagatgctaaggtagcagagcttgaaaaagaagttgaagct	1200
470_008 gaaaaacaaaaagcagcatcagatgctaaggtagcagagcttgaaaaagaagttgaagct	1200
489_007 gaaaaacaaaaagcagcatcagatgctaaggtagcagagcttgaaaaagaagttgaagct	1200
489_010 gaaaaacaaaaagcagcatcagatgctaaggtagcagagcttgaaaaagaagttgaagct	867
470_003 gaaaaacaaaaagcagcatcagatgctaaggtagcagagcttgaaaaagaagttgaagct	1200
470_007 gaaaaacaaaaagcagcatcagatgctaaggtagcagagcttgaaaaagaagttgaagct	1200
489_002 gaaaaacaaaaagcagcatcagatgctaaggtagcagagcttgaaaaagaagttgaagct	1200
489_003 gaaaaacaaaaagcagcatcagatgctaaggtagcagagcttgaaaaagaagttgaagct	1200
489_004 gaaaaacaaaaagcagcatcagatgctaaggtagcagagcttgaaaaagaagttgaagct	1200
470_002 gaaaaacaaaaagcagcatcagatgctaaggtagcagagcttgaaaaagaagttgaagct	1200
489_005 gaaaaacaaaaagcagcatcagatgctaaggtagcagagcttgaaaaagaagttgaagct	1200
489_006 gaaaaacaaaaagcagcatcagatgctaaggtagcagagcttgaaaaagaagttgaagct	882
20-090 gaaaaacaaaaagcagcatcagatgctaaggtagcagagcttgaaaaagaagttgaagct	1200
20-081 gaaaaacaaaaagcagcatcagatgctaaggtagcagagcttgaaaaagaagttgaagct	1200
20-082 gaaaaacaaaaagcagcatcagatgctaaggtagcagagcttgaaaaagaagttgaagct	1200
20-083 gaaaaacaaaaagcagcatcagatgctaaggtagcagagcttgaaaaagaagttgaagct	1200
20-080 gaaaaacaaaaagcagcatcagatgctaaggtagcagagcttgaaaaagaagttgaagct	1200
20-093 gaaaaacaaaaagcagcatcagatgctaaggtagcagagcttgaaaaagaagttgaagct	1200
20-087 gaaaaacaaaaagcagcatcagatgctaaggtagcagagcttgaaaaagaagttgaagct	1200
20-095 gaaaaacaaaaagcagcatcagatgctaaggtagcagagcttgaaaaagaagttgaagct	1200
20-086 gaaaaacaaaaagcagcatcagatgctaaggtagcagagcttgaaaaagaagttgaagct	1200
20-089 gaaaaacaaaaagcagcatcagatgctaaggtagcagagcttgaaaaagaagttgaagct	1200
20-096 gaaaaacaaaaagcagcatcagatgctaaggtagcagagcttgaaaaagaagttgaagct	1200
20-092 gaaaaacaaaaagcagcatcagatgctaaggtagcagagcttgaaaaagaagttgaagct	1200
20-094 gaaaaacaaaaagcagcatcagatgctaaggtagcagagcttgaaaaagaagttgaagct	1200
20-100 gaaaaacaaaaagcagcatcagatgctaaggtagcagagcttgaaaaagaagttgaagct	1200
20-098 gaaaaacaaaaagcagcatcagatgctaaggtagcagagcttgaaaaagaagttgaagct	1200
20-091 gaaaaacaaaaagcagcatcagatgctaaggtagcagagcttgaaaaagaagttgaagct	1200
20-084 gaaaaacaaaaagcagcatcagatgctaaggtagcagagcttgaaaaagaagttgaagct	1200
20-097 gaaaaacaaaaagcagcatcagatgctaaggtagcagagcttgaaaaagaagttgaagct	1200
20-099 gaaaaacaaaaagcagcatcagatgctaaggtagcagagcttgaaaaagaagttgaagct	1200
20-088 gaaaaacaaaaagcagcatcagatgctaaggtagcagagcttgaaaaagaagttgaagct	1200
20-085 gaaaaacaaaaagcagcatcagatgctaaggtagcagagcttgaaaaagaagttgaagct	1200
************************************************************
489_009 gctaaagctgaggttgcagatcttaaagcacaattagctaagaaagaagaagagcttgaa	1260
470_001 gctaaagctgaggttgcagatcttaaagcacaattagctaagaaagaagaagagcttgaa	1260
470_006 gctaaagctgaggttgcagatcttaaagcacaattagctaagaaagaagaagagcttgaa	1260
470_008 gctaaagctgaggttgcagatcttaaagcacaattagctaagaaagaagaagagcttgaa	1260
489_007 gctaaagctgaggttgcagatcttaaagcacaattagctaagaaagaagaagagcttgaa	1260
489_010 gctaaagctgaggttgcagatcttaaagcacaattagctaagaaagaagaagagcttgaa	927
470_003 gctaaagctgaggttgcagatcttaaagcacaattagctaagaaagaagaagagcttgaa	1260
470_007 gctaaagctgaggttgcagatcttaaagcacaattagctaagaaagaagaagagcttgaa	1260
489_002 gctaaagctgaggttgcagatcttaaagcacaattagctaagaaagaagaagagcttgaa	1260
489_003 gctaaagctgaggttgcagatcttaaagcacaattagctaagaaagaagaagagcttgaa	1260
489_004 gctaaagctgaggttgcagatcttaaagcacaattagctaagaaagaagaagagcttgaa	1260
470_002 gctaaagctgaggttgcagatcttaaagcacaattagctaagaaagaagaagagcttgaa	1260
489_005 gctaaagctgaggttgcagatcttaaagcacaattagctaagaaagaagaagagcttgaa	1260
489_006 gctaaagctgaggttgcagatcttaaagcacaattagctaagaaagaagaagagcttgaa	942
20-090 gctaaagctgaggttgcagatcttaaagcacaattagctaagaaagaagaagagcttgaa	1260
20-081 gctaaagctgaggttgcagatcttaaagcacaattagctaagaaagaagaagagcttgaa	1260
20-082 gctaaagctgaggttgcagatcttaaagcacaattagctaagaaagaagaagagcttgaa	1260
20-083 gctaaagctgaggttgcagatcttaaagcacaattagctaagaaagaagaagagcttgaa	1260
20-080 gctaaagctgaggttgcagatcttaaagcacaattagctaagaaagaagaagagcttgaa	1260
20-093 gctaaagctgaggttgcagatcttaaagcacaattagctaagaaagaagaagagcttgaa	1260
20-087 gctaaagctgaggttgcagatcttaaagcacaattagctaagaaagaagaagagcttgaa	1260
20-095 gctaaagctgaggttgcagatcttaaagcacaattagctaagaaagaagaagagcttgaa	1260
20-086 gctaaagctgaggttgcagatcttaaagcacaattagctaagaaagaagaagagcttgaa	1260
20-089 gctaaagctgaggttgcagatcttaaagcacaattagctaagaaagaagaagagcttgaa	1260
20-096 gctaaagctgaggttgcagatcttaaagcacaattagctaagaaagaagaagagcttgaa	1260
20-092 gctaaagctgaggttgcagatcttaaagcacaattagctaagaaagaagaagagcttgaa	1260
20-094 gctaaagctgaggttgcagatcttaaagcacaattagctaagaaagaagaagagcttgaa	1260
20-100 gctaaagctgaggttgcagatcttaaagcacaattagctaagaaagaagaagagcttgaa	1260
20-098 gctaaagctgaggttgcagatcttaaagcacaattagctaagaaagaagaagagcttgaa	1260
20-091 gctaaagctgaggttgcagatcttaaagcacaattagctaagaaagaagaagagcttgaa	1260
20-084 gctaaagctgaggttgcagatcttaaagcacaattagctaagaaagaagaagagcttgaa	1260
20-097 gctaaagctgaggttgcagatcttaaagcacaattagctaagaaagaagaagagcttgaa	1260
20-099 gctaaagctgaggttgcagatcttaaagcacaattagctaagaaagaagaagagcttgaa	1260
20-088 gctaaagctgaggttgcagatcttaaagcacaattagctaagaaagaagaagagcttgaa	1260
20-085 gctaaagctgaggttgcagatcttaaagcacaattagctaagaaagaagaagagcttgaa	1260
************************************************************
489_009 gccgttaagaaggaaaaagaagcgcttgaagctaagattgaagagctcaaaaaagctcat	1320
470_001 gccgttaagaaggaaaaagaagcgcttgaagctaagattgaagagctcaaaaaagctcat	1320
470_006 gccgttaagaaggaaaaagaagcgcttgaagctaagattgaagagctcaaaaaagctcat	1320
470_008 gccgttaagaaggaaaaagaagcgcttgaagctaagattgaagagctcaaaaaagctcat	1320
489_007 gccgttaagaaggaaaaagaagcgcttgaagctaagattgaagagctcaaaaaagctcat	1320
489_010 gccgttaagaaggaaaaagaagcgcttgaagctaagattgaagagctcaaaaaagctcat	987
470_003 gccgttaagaaggaaaaagaagcgcttgaagctaagattgaagagctcaaaaaagctcat	1320
470_007 gccgttaagaaggaaaaagaagcgcttgaagctaagattgaagagctcaaaaaagctcat	1320
489_002 gccgttaagaaggaaaaagaagcgcttgaagctaagattgaagagctcaaaaaagctcat	1320
489_003 gccgttaagaaggaaaaagaagcgcttgaagctaagattgaagagctcaaaaaagctcat	1320
489_004 gccgttaagaaggaaaaagaagcgcttgaagctaagattgaagagctcaaaaaagctcat	1320
470_002 gccgttaagaaggaaaaagaagcgcttgaagctaagattgaagagctcaaaaaagctcat	1320
489_005 gccgttaagaaggaaaaagaagcgcttgaagctaagattgaagagctcaaaaaagctcat	1320
489_006 gccgttaagaaggaaaaagaagcgcttgaagctaagattgaagagctcaaaaaagctcat	1002
20-090 gccgttaagaaggaaaaagaagcgcttgaagctaagattgaagagctcaaaaaagctcat	1320
20-081 gccgttaagaaggaaaaagaagcgcttgaagctaagattgaagagctcaaaaaagctcat	1320
20-082 gccgttaagaaggaaaaagaagcgcttgaagctaagattgaagagctcaaaaaagctcat	1320
20-083 gccgttaagaaggaaaaagaagcgcttgaagctaagattgaagagctcaaaaaagctcat	1320
20-080 gccgttaagaaggaaaaagaagcgcttgaagctaagattgaagagctcaaaaaagctcat	1320
20-093 gccgttaagaaggaaaaagaagcgcttgaagctaagattgaagagctcaaaaaagctcat	1320
20-087 gccgttaagaaggaaaaagaagcgcttgaagctaagattgaagagctcaaaaaagctcat	1320
20-095 gccgttaagaaggaaaaagaagcgcttgaagctaagattgaagagctcaaaaaagctcat	1320
20-086 gccgttaagaaggaaaaagaagcgcttgaagctaagattgaagagctcaaaaaagctcat	1320
20-089 gccgttaagaaggaaaaagaagcgcttgaagctaagattgaagagctcaaaaaagctcat	1320
20-096 gccgttaagaaggaaaaagaagcgcttgaagctaagattgaagagctcaaaaaagctcat	1320
20-092 gccgttaagaaggaaaaagaagcgcttgaagctaagattgaagagctcaaaaaagctcat	1320
20-094 gccgttaagaaggaaaaagaagcgcttgaagctaagattgaagagctcaaaaaagctcat	1320
20-100 gccgttaagaaggaaaaagaagcgcttgaagctaagattgaagagctcaaaaaagctcat	1320
20-098 gccgttaagaaggaaaaagaagcgcttgaagctaagattgaagagctcaaaaaagctcat	1320
20-091 gccgttaagaaggaaaaagaagcgcttgaagctaagattgaagagctcaaaaaagctcat	1320
20-084 gccgttaagaaggaaaaagaagcgcttgaagctaagattgaagagctcaaaaaagctcat	1320
20-097 gccgttaagaaggaaaaagaagcgcttgaagctaagattgaagagctcaaaaaagctcat	1320
20-099 gccgttaagaaggaaaaagaagcgcttgaagctaagattgaagagctcaaaaaagctcat	1320
20-088 gccgttaagaaggaaaaagaagcgcttgaagctaagattgaagagctcaaaaaagctcat	1320
20-085 gccgttaagaaggaaaaagaagcgcttgaagctaagattgaagagctcaaaaaagctcat	1320
************************************************************
489_009 gctgaggaactttcaaaacttaaagaaatgcttgagaagaaagaccatgcaaatgcagat	1380
470_001 gctgaggaactttcaaaacttaaagaaatgcttgagaagaaagaccatgcaaatgcagat	1380
470_006 gctgaggaactttcaaaacttaaagaaatgcttgagaagaaagaccatgcaaatgcagat	1380
470_008 gctgaggaactttcaaaacttaaagaaatgcttgagaagaaagaccatgcaaatgcagat	1380
489_007 gctgaggaactttcaaaacttaaagaaatgcttgagaagaaagaccatgcaaatgcagat	1380
489_010 gctgaggaactttcaaaacttaaagaaatgcttgagaagaaagaccatgcaaatgcagat	1047
470_003 gctgaggaactttcaaaacttaaagaaatgcttgagaagaaagaccatgcaaatgcagat	1380
470_007 gctgaggaactttcaaaacttaaagaaatgcttgagaagaaagaccatgcaaatgcagat	1380
489_002 gctgaggaactttcaaaacttaaagaaatgcttgagaagaaagaccatgcaaatgcagat	1380
489_003 gctgaggaactttcaaaacttaaagaaatgcttgagaagaaagaccatgcaaatgcagat	1380
489_004 gctgaggaactttcaaaacttaaagaaatgcttgagaagaaagaccatgcaaatgcagat	1380
470_002 gctgaggaactttcaaaacttaaagaaatgcttgagaagaaagaccatgcaaatgcagat	1380
489_005 gctgaggaactttcaaaacttaaagaaatgcttgagaagaaagaccatgcaaatgcagat	1380
489_006 gctgaggaactttcaaaacttaaagaaatgcttgagaagaaagaccatgcaaatgcagat	1062
20-090 gctgaggaactttcaaaacttaaagaaatgcttgagaagaaagaccatgcaaatgcagat	1380
20-081 gctgaggaactttcaaaacttaaagaaatgcttgagaagaaagaccatgcaaatgcagat	1380
20-082 gctgaggaactttcaaaacttaaagaaatgcttgagaagaaagaccatgcaaatgcagat	1380
20-083 gctgaggaactttcaaaacttaaagaaatgcttgagaagaaagaccatgcaaatgcagat	1380
20-080 gctgaggaactttcaaaacttaaagaaatgcttgagaagaaagaccatgcaaatgcagat	1380
20-093 gctgaggaactttcaaaacttaaagaaatgcttgagaagaaagaccatgcaaatgcagat	1380
20-087 gctgaggaactttcaaaacttaaagaaatgcttgagaagaaagaccatgcaaatgcagat	1380
20-095 gctgaggaactttcaaaacttaaagaaatgcttgagaagaaagaccatgcaaatgcagat	1380
20-086 gctgaggaactttcaaaacttaaagaaatgcttgagaagaaagaccatgcaaatgcagat	1380
20-089 gctgaggaactttcaaaacttaaagaaatgcttgagaagaaagaccatgcaaatgcagat	1380
20-096 gctgaggaactttcaaaacttaaagaaatgcttgagaagaaagaccatgcaaatgcagat	1380
20-092 gctgaggaactttcaaaacttaaagaaatgcttgagaagaaagaccatgcaaatgcagat	1380
20-094 gctgaggaactttcaaaacttaaagaaatgcttgagaagaaagaccatgcaaatgcagat	1380
20-100 gctgaggaactttcaaaacttaaagaaatgcttgagaagaaagaccatgcaaatgcagat	1380
20-098 gctgaggaactttcaaaacttaaagaaatgcttgagaagaaagaccatgcaaatgcagat	1380
20-091 gctgaggaactttcaaaacttaaagaaatgcttgagaagaaagaccatgcaaatgcagat	1380
20-084 gctgaggaactttcaaaacttaaagaaatgcttgagaagaaagaccatgcaaatgcagat	1380
20-097 gctgaggaactttcaaaacttaaagaaatgcttgagaagaaagaccatgcaaatgcagat	1380
20-099 gctgaggaactttcaaaacttaaagaaatgcttgagaagaaagaccatgcaaatgcagat	1380
20-088 gctgaggaactttcaaaacttaaagaaatgcttgagaagaaagaccatgcaaatgcagat	1380
20-085 gctgaggaactttcaaaacttaaagaaatgcttgagaagaaagaccatgcaaatgcagat	1380
************************************************************
489_009 cttcaagcagaaatcaatcgcttgaagcaagagctagctgacaggattaagtcattgtca	1440
470_001 cttcaagcagaaatcaatcgcttgaagcaagagctagctgacaggattaagtcattgtca	1440
470_006 cttcaagcagaaatcaatcgcttgaagcaagagctagctgacaggattaagtcattgtca	1440
470_008 cttcaagcagaaatcaatcgcttgaagcaagagctagctgacaggattaagtcattgtca	1440
489_007 cttcaagcagaaatcaatcgcttgaagcaagagctagctgacaggattaagtcattgtca	1440
489_010 cttcaagcagaaatcaatcgcttgaagcaagagctagctgacaggattaagtcattgtca	1107
470_003 cttcaagcagaaatcaatcgcttgaagcaagagctagctgacaggattaagtcattgtca	1440
470_007 cttcaagcagaaatcaatcgcttgaagcaagagctagctgacaggattaagtcattgtca	1440
489_002 cttcaagcagaaatcaatcgcttgaagcaagagctagctgacaggattaagtcattgtca	1440
489_003 cttcaagcagaaatcaatcgcttgaagcaagagctagctgacaggattaagtcattgtca	1440
489_004 cttcaagcagaaatcaatcgcttgaagcaagagctagctgacaggattaagtcattgtca	1440
470_002 cttcaagcagaaatcaatcgcttgaagcaagagctagctgacaggattaagtcattgtca	1440
489_005 cttcaagcagaaatcaatcgcttgaagcaagagctagctgacaggattaagtcattgtca	1440
489_006 cttcaagcagaaatcaatcgcttgaagcaagagctagctgacaggattaagtcattgtca	1122
20-090 cttcaagcagaaatcaatcgcttgaagcaagagctagctgacaggattaagtcattgtca	1440
20-081 cttcaagcagaaatcaatcgcttgaagcaagagctagctgacaggattaagtcattgtca	1440
20-082 cttcaagcagaaatcaatcgcttgaagcaagagctagctgacaggattaagtcattgtca	1440
20-083 cttcaagcagaaatcaatcgcttgaagcaagagctagctgacaggattaagtcattgtca	1440
20-080 cttcaagcagaaatcaatcgcttgaagcaagagctagctgacaggattaagtcattgtca	1440
20-093 cttcaagcagaaatcaatcgcttgaagcaagagctagctgacaggattaagtcattgtca	1440
20-087 cttcaagcagaaatcaatcgcttgaagcaagagctagctgacaggattaagtcattgtca	1440
20-095 cttcaagcagaaatcaatcgcttgaagcaagagctagctgacaggattaagtcattgtca	1440
20-086 cttcaagcagaaatcaatcgcttgaagcaagagctagctgacaggattaagtcattgtca	1440
20-089 cttcaagcagaaatcaatcgcttgaagcaagagctagctgacaggattaagtcattgtca	1440
20-096 cttcaagcagaaatcaatcgcttgaagcaagagctagctgacaggattaagtcattgtca	1440
20-092 cttcaagcagaaatcaatcgcttgaagcaagagctagctgacaggattaagtcattgtca	1440
20-094 cttcaagcagaaatcaatcgcttgaagcaagagctagctgacaggattaagtcattgtca	1440
20-100 cttcaagcagaaatcaatcgcttgaagcaagagctagctgacaggattaagtcattgtca	1440
20-098 cttcaagcagaaatcaatcgcttgaagcaagagctagctgacaggattaagtcattgtca	1440
20-091 cttcaagcagaaatcaatcgcttgaagcaagagctagctgacaggattaagtcattgtca	1440
20-084 cttcaagcagaaatcaatcgcttgaagcaagagctagctgacaggattaagtcattgtca	1440
20-097 cttcaagcagaaatcaatcgcttgaagcaagagctagctgacaggattaagtcattgtca	1440
20-099 cttcaagcagaaatcaatcgcttgaagcaagagctagctgacaggattaagtcattgtca	1440
20-088 cttcaagcagaaatcaatcgcttgaagcaagagctagctgacaggattaagtcattgtca	1440
20-085 cttcaagcagaaatcaatcgcttgaagcaagagctagctgacaggattaagtcattgtca	1440
************************************************************
489_009 caaggtggtcgtgcttcacaaacaaacccaggcactacaactgctaaagcaggtcaattg	1500
470_001 caaggtggtcgtgcttcacaaacaaacccaggcactacaactgctaaagcaggtcaattg	1500
470_006 caaggtggtcgtgcttcacaaacaaacccaggcactacaactgctaaagcaggtcaattg	1500
470_008 caaggtggtcgtgcttcacaaacaaacccaggcactacaactgctaaagcaggtcaattg	1500
489_007 caaggtggtcgtgcttcacaaacaaacccaggcactacaactgctaaagcaggtcaattg	1500
489_010 caaggtggtcgtgcttcacaaacaaacccaggcactacaactgctaaagcaggtcaattg	1167
470_003 caaggtggtcgtgcttcacaaacaaacccaggcactacaactgctaaagcaggtcaattg	1500
470_007 caaggtggtcgtgcttcacaaacaaacccaggcactacaactgctaaagcaggtcaattg	1500
489_002 caaggtggtcgtgcttcacaaacaaacccaggcactacaactgctaaagcaggtcaattg	1500
489_003 caaggtggtcgtgcttcacaaacaaacccaggcactacaactgctaaagcaggtcaattg	1500
489_004 caaggtggtcgtgcttcacaaacaaacccaggcactacaactgctaaagcaggtcaattg	1500
470_002 caaggtggtcgtgcttcacaaacaaacccaggcactacaactgctaaagcaggtcaattg	1500
489_005 caaggtggtcgtgcttcacaaacaaacccaggcactacaactgctaaagcaggtcaattg	1500
489_006 caaggtggtcgtgcttcacaaacaaacccaggcactacaactgctaaagcaggtcaattg	1182
20-090 caaggtggtcgtgcttcacaaacaaacccaggcactacaactgctaaagcaggtcaattg	1500
20-081 caaggtggtcgtgcttcacaaacaaacccaggcactacaactgctaaagcaggtcaattg	1500
20-082 caaggtggtcgtgcttcacaaacaaacccaggcactacaactgctaaagcaggtcaattg	1500
20-083 caaggtggtcgtgcttcacaaacaaacccaggcactacaactgctaaagcaggtcaattg	1500
20-080 caaggtggtcgtgcttcacaaacaaacccaggcactacaactgctaaagcaggtcaattg	1500
20-093 caaggtggtcgtgcttcacaaacaaacccaggcactacaactgctaaagcaggtcaattg	1500
20-087 caaggtggtcgtgcttcacaaacaaacccaggcactacaactgctaaagcaggtcaattg	1500
20-095 caaggtggtcgtgcttcacaaacaaacccaggcactacaactgctaaagcaggtcaattg	1500
20-086 caaggtggtcgtgcttcacaaacaaacccaggcactacaactgctaaagcaggtcaattg	1500
20-089 caaggtggtcgtgcttcacaaacaaacccaggcactacaactgctaaagcaggtcaattg	1500
20-096 caaggtggtcgtgcttcacaaacaaacccaggcactacaactgctaaagcaggtcaattg	1500
20-092 caaggtggtcgtgcttcacaaacaaacccaggcactacaactgctaaagcaggtcaattg	1500
20-094 caaggtggtcgtgcttcacaaacaaacccaggcactacaactgctaaagcaggtcaattg	1500
20-100 caaggtggtcgtgcttcacaaacaaacccaggcactacaactgctaaagcaggtcaattg	1500
20-098 caaggtggtcgtgcttcacaaacaaacccaggcactacaactgctaaagcaggtcaattg	1500
20-091 caaggtggtcgtgcttcacaaacaaacccaggcactacaactgctaaagcaggtcaattg	1500
20-084 caaggtggtcgtgcttcacaaacaaacccaggcactacaactgctaaagcaggtcaattg	1500
20-097 caaggtggtcgtgcttcacaaacaaacccaggcactacaactgctaaagcaggtcaattg	1500
20-099 caaggtggtcgtgcttcacaaacaaacccaggcactacaactgctaaagcaggtcaattg	1500
20-088 caaggtggtcgtgcttcacaaacaaacccaggcactacaactgctaaagcaggtcaattg	1500
20-085 caaggtggtcgtgcttcacaaacaaacccaggcactacaactgctaaagcaggtcaattg	1500
************************************************************
489_009 ccatctactggtgagtctgctaacccattcttcactattgcagctcttactgtcatcgct	1560
470_001 ccatctactggtgagtctgctaacccattcttcactattgcagctcttactgtcatcgct	1560
470_006 ccatctactggtgagtctgctaacccattcttcactattgcagctcttactgtcatcgct	1560
470_008 ccatctactggtgagtctgctaacccattcttcactattgcagctcttactgtcatcgct	1560
489_007 ccatctactggtgagtctgctaacccattcttcactattgcagctcttactgtcatcgct	1560
489_010 ccatctactggtgagtctgctaacccattcttcactattgcagctcttactgtcatcgct	1227
470_003 ccatctactggtgagtctgctaacccattcttcactattgcagctcttactgtcatcgct	1560
470_007 ccatctactggtgagtctgctaacccattcttcactattgcagctcttactgtcatcgct	1560
489_002 ccatctactggtgagtctgctaacccattcttcactattgcagctcttactgtcatcgct	1560
489_003 ccatctactggtgagtctgctaacccattcttcactattgcagctcttactgtcatcgct	1560
489_004 ccatctactggtgagtctgctaacccattcttcactattgcagctcttactgtcatcgct	1560
470_002 ccatctactggtgagtctgctaacccattcttcactattgcagctcttactgtcatcgct	1560
489_005 ccatctactggtgagtctgctaacccattcttcactattgcagctcttactgtcatcgct	1560
489_006 ccatctactggtgagtctgctaacccattcttcactattgcagctcttactgtcatcgct	1242
20-090 ccatctactggtgagtctgctaacccattcttcactattgcagctcttactgtcatcgct	1560
20-081 ccatctactggtgagtctgctaacccattcttcactattgcagctcttactgtcatcgct	1560
20-082 ccatctactggtgagtctgctaacccattcttcactattgcagctcttactgtcatcgct	1560
20-083 ccatctactggtgagtctgctaacccattcttcactattgcagctcttactgtcatcgct	1560
20-080 ccatctactggtgagtctgctaacccattcttcactattgcagctcttactgtcatcgct	1560
20-093 ccatctactggtgagtctgctaacccattcttcactattgcagctcttactgtcatcgct	1560
20-087 ccatctactggtgagtctgctaacccattcttcactattgcagctcttactgtcatcgct	1560
20-095 ccatctactggtgagtctgctaacccattcttcactattgcagctcttactgtcatcgct	1560
20-086 ccatctactggtgagtctgctaacccattcttcactattgcagctcttactgtcatcgct	1560
20-089 ccatctactggtgagtctgctaacccattcttcactattgcagctcttactgtcatcgct	1560
20-096 ccatctactggtgagtctgctaacccattcttcactattgcagctcttactgtcatcgct	1560
20-092 ccatctactggtgagtctgctaacccattcttcactattgcagctcttactgtcatcgct	1560
20-094 ccatctactggtgagtctgctaacccattcttcactattgcagctcttactgtcatcgct	1560
20-100 ccatctactggtgagtctgctaacccattcttcactattgcagctcttactgtcatcgct	1560
20-098 ccatctactggtgagtctgctaacccattcttcactattgcagctcttactgtcatcgct	1560
20-091 ccatctactggtgagtctgctaacccattcttcactattgcagctcttactgtcatcgct	1560
20-084 ccatctactggtgagtctgctaacccattcttcactattgcagctcttactgtcatcgct	1560
20-097 ccatctactggtgagtctgctaacccattcttcactattgcagctcttactgtcatcgct	1560
20-099 ccatctactggtgagtctgctaacccattcttcactattgcagctcttactgtcatcgct	1560
20-088 ccatctactggtgagtctgctaacccattcttcactattgcagctcttactgtcatcgct	1560
20-085 ccatctactggtgagtctgctaacccattcttcactattgcagctcttactgtcatcgct	1560
************************************************************
489_009 ggtgctggtatggctgtggtgtctcctaaacgcaaagaaaactaa	1605
470_001 ggtgctggtatggctgtggtgtctcctaaacgcaaagaaaactaa	1605
470_006 ggtgctggtatggctgtggtgtctcctaaacgcaaagaaaactaa	1605
470_008 ggtgctggtatggctgtggtgtctcctaaacgcaaagaaaactaa	1605
489_007 ggtgctggtatggctgtggtgtctcctaaacgcaaagaaaactaa	1605
489_010 ggtgctggtatggctgtggtgtctcctaaacgcaaagaaaactaa	1272
470_003 ggtgctggtatggctgtggtgtctcctaaacgcaaagaaaactaa	1605
470_007 ggtgctggtatggctgtggtgtctcctaaacgcaaagaaaactaa	1605
489_002 ggtgctggtatggctgtggtgtctcctaaacgcaaagaaaactaa	1605
489_003 ggtgctggtatggctgtggtgtctcctaaacgcaaagaaaactaa	1605
489_004 ggtgctggtatggctgtggtgtctcctaaacgcaaagaaaactaa	1605
470_002 ggtgctggtatggctgtggtgtctcctaaacgcaaagaaaactaa	1605
489_005 ggtgctggtatggctgtggtgtctcctaaacgcaaagaaaactaa	1605
489_006 ggtgctggtatggctgtggtgtctcctaaacgcaaagaaaactaa	1287
20-090 ggtgctggtatggctgtggtgtctcctaaacgcaaagaaaactaa	1605
20-081 ggtgctggtatggctgtggtgtctcctaaacgcaaagaaaactaa	1605
20-082 ggtgctggtatggctgtggtgtctcctaaacgcaaagaaaactaa	1605
20-083 ggtgctggtatggctgtggtgtctcctaaacgcaaagaaaactaa	1605
20-080 ggtgctggtatggctgtggtgtctcctaaacgcaaagaaaactaa	1605
20-093 ggtgctggtatggctgtggtgtctcctaaacgcaaagaaaactaa	1605
20-087 ggtgctggtatggctgtggtgtctcctaaacgcaaagaaaactaa	1605
20-095 ggtgctggtatggctgtggtgtctcctaaacgcaaagaaaactaa	1605
20-086 ggtgctggtatggctgtggtgtctcctaaacgcaaagaaaactaa	1605
20-089 ggtgctggtatggctgtggtgtctcctaaacgcaaagaaaactaa	1605
20-096 ggtgctggtatggctgtggtgtctcctaaacgcaaagaaaactaa	1605
20-092 ggtgctggtatggctgtggtgtctcctaaacgcaaagaaaactaa	1605
20-094 ggtgctggtatggctgtggtgtctcctaaacgcaaagaaaactaa	1605
20-100 ggtgctggtatggctgtggtgtctcctaaacgcaaagaaaactaa	1605
20-098 ggtgctggtatggctgtggtgtctcctaaacgcaaagaaaactaa	1605
20-091 ggtgctggtatggctgtggtgtctcctaaacgcaaagaaaactaa	1605
20-084 ggtgctggtatggctgtggtgtctcctaaacgcaaagaaaactaa	1605
20-097 ggtgctggtatggctgtggtgtctcctaaacgcaaagaaaactaa	1605
20-099 ggtgctggtatggctgtggtgtctcctaaacgcaaagaaaactaa	1605
20-088 ggtgctggtatggctgtggtgtctcctaaacgcaaagaaaactaa	1605
20-085 ggtgctggtatggctgtggtgtctcctaaacgcaaagaaaactaa	1605
*********************************************
